# Supplementary material for: Transcriptomic dissection of the rice – Burkholderia glumae interaction
Source: BMC Genomics. 2014 Sep 3;15(1):755. doi: 10.1186/1471-2164-15-755 (PMC4165909; doi:10.1186/1471-2164-15-755)
Supplement: Supplementary file 3 — Additional file 3: Differentially expressed transcripts in the inoculated R over S comparison. A list of all the transcripts that were differentially expressed in the pairwise comparison between the R and the S genotypes after 48 hours of inoculation with B. glumae at </=padj values of 0.05 and fold change (R vs S) cut-off of 2. (XLSX 92 KB) [file 12864_2014_6437_MOESM3_ESM.xlsx]

## Sheet: Transcript list
Additional file 3.	List of differentially expressed transcripts in the R vs S comparison.
	Transcripts that are up-regulated have fold change >= 2 while those that are down-regulated have fold change <=0.5.
Up-regulated transcripts (Resistant line vs susceptible line)
Functional Grouping	Gene	Locus	S (normalized read counts)	R (normalized read counts)	Regulation (R vs S)
Disease defense and stress-related	resistance protein, putative, expressed	LOC_Os08g28570	0	128.691	up
	NBS-LRR disease resistance protein, putative	LOC_Os11g12300	0	61.7696	up
	verticillium wilt disease resistance protein Ve2, putative	LOC_Os01g06760	0	9.14376	up
	NB-ARC domain containing protein	LOC_Os08g16070	0	5.54968	up
	NBS-LRR disease resistance protein, putative, expressed	LOC_Os11g12000	0.850233	888.244	up
	disease resistance protein RPM1, putative, expressed	LOC_Os11g12330	0.596123	500.468	up
	disease resistance protein RPM1, putative, expressed	LOC_Os11g12340	0.242794	119.701	up
	disease resistance protein RPM1, putative, expressed	LOC_Os11g12040	0.242794	56.5009	up
	disease resistance protein RPM1, putative	LOC_Os11g12320	0.555506	110.612	up
	zinc finger C3HC4 type family protein, putative	LOC_Os11g36970	0.768998	44.8403	up
	pleiotropic drug resistance protein 4, putative, expressed	LOC_Os09g16449	0.283411	13.5797	up
	NB-ARC domain containing protein, expressed	LOC_Os11g34970	1.39442	62.4668	up
	resistance-related receptor-like kinase, putative, expressed	LOC_Os01g02770	3.41801	99.2409	up
	BURP domain containing protein	LOC_Os06g13240	3.73163	38.956	up
	hsp20/alpha crystallin family protein, putative, expressed	LOC_Os03g14180	9.87523	73.9009	up
	Zinc finger, C3HC4 type domain containing protein	LOC_Os06g34870	2.45815	18.2874	up
	peroxidase precursor, putative	LOC_Os07g06380	6.56776	43.8627	up
	resistance-related receptor-like kinase, putative	LOC_Os01g02840	6.98343	45.8633	up
	NB-ARC domain containing protein, expressed	LOC_Os08g14810	4.93428	31.3965	up
	CHIT8 - Chitinase family protein precursor, expressed	LOC_Os06g51060	448.198	2801.49	up
	RAL4 - Seed allergenic protein RA5/RA14/RA17 precursor, expressed	LOC_Os07g11380	2.99102	18.1516	up
	resistance protein SlVe1 precursor, putative, expressed	LOC_Os01g06920	6.24747	37.3805	up
	HAD superfamily phosphatase, putative	LOC_Os05g10330	4.02545	22.3976	up
	heat shock protein 101, putative, expressed	LOC_Os05g44340	48.5721	257.409	up
	peroxidase precursor, putative, expressed	LOC_Os07g06175	10.7623	51.1324	up
	pleiotropic drug resistance protein 4, putative, expressed	LOC_Os09g16458	2.93242	13.0185	up
	CHIT7 - Chitinase family protein precursor, expressed	LOC_Os06g51050	52.3509	221.314	up
	WD domain, G-beta repeat domain containing protein, expressed	LOC_Os02g50740	14.5072	57.4697	up
	BURP domain containing protein, expressed	LOC_Os05g12400	648.082	2531.89	up
	IQ calmodulin-binding and BAG domain containing protein, putative, expressed	LOC_Os11g31060	19.8573	74.2724	up
	NBS-LRR disease resistance protein, putative	LOC_Os04g53496	152.985	527.819	up
	DnaK family protein, putative, expressed	LOC_Os03g16920	66.6702	226.338	up
	cysteine-rich receptor-like protein kinase 25 precursor, putative, expressed	LOC_Os09g16950	8.42221	27.7118	up
	BURP domain containing protein, expressed	LOC_Os05g12640	614.515	1974.79	up
	Zinc finger, C3HC4 type domain containing protein, expressed	LOC_Os06g48065	4.84173	15.2546	up
	NB-ARC domain containing protein, expressed	LOC_Os08g20000	127.18	368.573	up
	Cupin domain containing protein, expressed	LOC_Os08g09010	66.6305	186.576	up
	NBS-LRR disease resistance protein, putative	LOC_Os06g17920	12.0273	33.4425	up
	RGH1A, putative, expressed	LOC_Os08g29854	77.493	213.727	up
	BURP domain containing protein	LOC_Os05g12410	38.4617	105.669	up
	NBS-LRR disease resistance protein, putative, expressed	LOC_Os06g17970	318.432	861.771	up
	NBS-LRR disease resistance protein, putative	LOC_Os11g44970	19.3801	50.2451	up
	Cupin domain containing protein, expressed	LOC_Os08g35750	150.826	363.051	up
	disease resistance protein, putative, expressed	LOC_Os04g03180	52.5239	124.155	up
	hsp20/alpha crystallin family protein, putative	LOC_Os03g16040	109.518	257.219	up
	NB-ARC domain containing protein, expressed	LOC_Os08g09110	53.3845	120.552	up
	peroxidase precursor, putative	LOC_Os01g07770	63.6905	139.926	up
	WD domain, G-beta repeat domain containing protein, expressed	LOC_Os03g58570	15.4312	33.0351	up
	ICE-like protease p20 domain containing protein, putative, expressed	LOC_Os03g27120	243.709	520.187	up
	peroxidase precursor, putative, expressed	LOC_Os01g22230	269.715	566.704	up
	TCP-domain protein, putative, expressed	LOC_Os02g51280	17.6503	36.7288	up
	peroxidase precursor, putative, expressed	LOC_Os05g04500	3733.25	7754.45	up
Regulation of transcription	OsMADS69 - MADS-box family gene with M-alpha type-box, expressed	LOC_Os08g20440	0	25.1951	up
	OsMADS58 - MADS-box family gene with MIKCc type-box, expressed	LOC_Os05g11414	0.283411	6.9528	up
	DNA-directed RNA polymerase subunit, putative	LOC_Os08g32990	5.0042	111.454	up
	helix-loop-helix DNA-binding domain containing protein, expressed	LOC_Os01g01840	8.1095	86.2222	up
	anthocyanin regulatory Lc protein, putative, expressed	LOC_Os04g47080	1.83939	13.7245	up
	OsMADS3 - MADS-box family gene with MIKCc type-box, expressed	LOC_Os01g10504	7.26684	47.3118	up
	HSF-type DNA-binding domain containing protein, expressed	LOC_Os03g53340	16.7151	54.5544	up
	PHD-finger domain containing protein, expressed	LOC_Os04g35430	5.98669	19.41	up
	RNA-dependent RNA polymerase, putative, expressed	LOC_Os01g10140	12.7416	38.9104	up
	MYB family transcription factor, putative, expressed	LOC_Os02g40530	18.6688	52.1102	up
	AP2 domain containing protein, expressed	LOC_Os02g52670	22.559	62.4759	up
	basic helix-loop-helix domain containing protein, expressed	LOC_Os07g47960	14.5261	39.3814	up
	MYB family transcription factor, putative, expressed	LOC_Os02g42870	48.6126	120.181	up
	helix-loop-helix DNA-binding domain containing protein	LOC_Os06g37410	37.8069	87.671	up
	Myb transcription factor, putative, expressed	LOC_Os05g40960	124.702	287.755	up
	MYB family transcription factor, putative, expressed	LOC_Os02g46780	48.3812	109.815	up
	histone-like transcription factor and archaeal histone, putative, expressed	LOC_Os07g41580	31.7013	69.0938	up
	MYB family transcription factor, putative, expressed	LOC_Os08g33150	47.7538	102.944	up
	core histone H2A/H2B/H3/H4, putative, expressed	LOC_Os03g14669	87.2557	187.021	up
	ZF-HD protein dimerisation region containing protein, expressed	LOC_Os12g10630	108.121	230.54	up
	homeobox domain containing protein, expressed	LOC_Os06g01934	1311.28	2710.26	up
	RNA-dependent RNA polymerase, putative, expressed	LOC_Os02g50330	163.172	334.976	up
	Myb transcription factor, putative, expressed	LOC_Os07g48596	76.0579	154.085	up
Metabolism	esterase, putative, expressed	LOC_Os01g12304	0	30.8895	up
	endoglucanase precursor, putative, expressed	LOC_Os01g12070	0	26.6798	up
	transferase family protein, putative, expressed	LOC_Os12g27220	1.50496	228.43	up
	cytochrome b-c1 complex subunit 7, putative, expressed	LOC_Os08g14860	3.81195	424.811	up
	ubiquinone oxidoreductase, putative, expressed	LOC_Os07g02580	0.485588	23.1036	up
	glycosyl hydrolases family 16, putative, expressed	LOC_Os08g14200	0.768998	22.3975	up
	GDSL-like lipase/acylhydrolase, putative, expressed	LOC_Os01g11730	3.6901	97.1314	up
	AAA ATPase, putative, expressed	LOC_Os06g48240	2.34761	53.4953	up
	leucoanthocyanidin dioxygenase, putative, expressed	LOC_Os01g27490	5.69954	120.543	up
	glutathione S-transferase, putative, expressed	LOC_Os10g25590	2.51675	42.1335	up
	AAA-type ATPase family protein, putative, expressed	LOC_Os01g12660	0.242794	3.78423	up
	FAD-binding and arabino-lactone oxidase domains containing protein, putative	LOC_Os04g29210	3.07226	47.5658	up
	zinc finger C3HC4 type family protein, putative	LOC_Os11g36560	2.16342	32.6638	up
	cytochrome P450, putative, expressed	LOC_Os06g43410	1.12233	14.6028	up
	leucoanthocyanidin dioxygenase, putative, expressed	LOC_Os06g42130	1.46434	16.2866	up
	anthocyanidin 5,3-O-glucosyltransferase, putative, expressed	LOC_Os01g53370	4.75009	45.1572	up
	flavonol sulfotransferase, putative, expressed	LOC_Os08g14190	9.58515	86.6389	up
	chalcone synthase, putative	LOC_Os11g32620	2.56868	23.14	up
	glycerol-3-phosphate acyltransferase, putative	LOC_Os08g03700	1.82141	14.8382	up
	transferase family protein, putative, expressed	LOC_Os12g27254	2.41753	19.5005	up
	cytochrome P450 84A1, putative, expressed	LOC_Os06g24180	1.60792	12.8374	up
	cytochrome P450, putative, expressed	LOC_Os02g02000	16.3258	130.157	up
	flavin monooxygenase, putative	LOC_Os05g45240	4.61025	34.2301	up
	anthocyanidin 3-O-glucosyltransferase, putative	LOC_Os06g18790	144.807	1060.94	up
	cytokinin-O-glucosyltransferase 2, putative, expressed	LOC_Os09g03140	8.48081	61.2718	up
	thioesterase family protein, putative, expressed	LOC_Os01g12920	17.93	122.662	up
	copper methylamine oxidase precursor, putative	LOC_Os04g04950	23.2439	156.077	up
	acid phosphatase, putative, expressed	LOC_Os05g10370	40.5656	249.596	up
	cytochrome P450, putative, expressed	LOC_Os12g09500	3.07226	17.0743	up
	cytochrome P450, putative, expressed	LOC_Os02g38290	1.36512	7.36933	up
	cytochrome P450, putative, expressed	LOC_Os10g05490	11.8591	63.309	up
	phospholipase D alpha 1, putative, expressed	LOC_Os08g31060	15.5058	81.7777	up
	isoleucyl-tRNA synthetase, cytoplasmic, putative	LOC_Os02g09120	6.31739	33.0803	up
	FAD-binding and arabino-lactone oxidase domains containing protein, putative, expressed	LOC_Os04g29090	91.7194	466.583	up
	dirigent, putative, expressed	LOC_Os07g44280	11.4652	58.2662	up
	anthocyanidin 3-O-glucosyltransferase, putative, expressed	LOC_Os06g18670	282.323	1392.05	up
	GDSL-like lipase/acylhydrolase, putative, expressed	LOC_Os03g38470	13.1656	63.8248	up
	glutathione S-transferase, putative, expressed	LOC_Os10g38710	52.5041	252.665	up
	trehalose phosphatase, putative	LOC_Os05g03810	4.64713	20.4873	up
	3-ketoacyl-CoA synthase, putative, expressed	LOC_Os03g26530	478.169	2011.45	up
	glycosyl transferase family 8, putative	LOC_Os06g51160	31.8475	126.057	up
	dirigent, putative, expressed	LOC_Os11g10870	110.588	426.216	up
	pyridoxal-dependent decarboxylase protein, putative	LOC_Os04g04980	13.1769	47.8278	up
	cytochrome P450, putative, expressed	LOC_Os10g17260	84.6615	291.394	up
	cytochrome P450, putative, expressed	LOC_Os04g48200	79.9114	270.482	up
	isoflavone reductase homolog IRL, putative, expressed	LOC_Os01g01650	719.46	2398.07	up
	aspartic proteinase nepenthesin-1 precursor, putative, expressed	LOC_Os08g36540	9.025	29.9933	up
	chalcone synthase, putative, expressed	LOC_Os11g35930	133.851	439.721	up
	Ser/Thr protein phosphatase family protein, putative, expressed	LOC_Os06g48570	284.942	933.455	up
	phospholipase C, putative, expressed	LOC_Os05g03610	1449.29	4730.77	up
	endonuclease/exonuclease/phosphatase family domain containing protein, expressed	LOC_Os01g08780	58.2669	189.175	up
	soluble starch synthase 2-3, chloroplast precursor, putative, expressed	LOC_Os06g12450	28.2576	89.5358	up
	AMP-binding domain containing protein, expressed	LOC_Os02g46970	110.717	343.913	up
	relA-SpoT like protein RSH4, putative, expressed	LOC_Os05g06920	327.747	1016.72	up
	receptor-like kinase, putative, expressed	LOC_Os01g02760	34.7111	107.525	up
	decarboxylase, putative	LOC_Os04g04640	24.203	74.5165	up
	lecithin:cholesterol acyltransferase, putative, expressed	LOC_Os02g37700	293.613	884.875	up
	calcium-transporting ATPase, plasma membrane-type, putative, expressed	LOC_Os10g28240	27.1948	80.139	up
	PAS2, putative, expressed	LOC_Os08g30340	323.645	949.008	up
	cysteine protease, putative, expressed	LOC_Os11g23770	7.27058	21.1844	up
	HAD-superfamily hydrolase subfamily IA, variant 3, putative, expressed	LOC_Os08g37940	35.839	101.287	up
	flavonol synthase/flavanone 3-hydroxylase, putative, expressed	LOC_Os05g03640	44.6053	125.975	up
	glycerol-3-phosphate acyltransferase, putative	LOC_Os01g22570	99.4881	270.754	up
	flavonol synthase, putative	LOC_Os09g07450	570.442	1541.84	up
	cytochrome P450 protein, putative, expressed	LOC_Os03g12260	102.918	277.815	up
	sulfotransferase domain containing protein, expressed	LOC_Os07g41460	17.4548	47.0224	up
	UDP-glucoronosyl and UDP-glucosyl transferase domain containing protein, expressed	LOC_Os07g32630	478.71	1287.67	up
	flavonol-3-O-glycoside-7-O-glucosyltransferase 1, putative, expressed	LOC_Os01g08090	207.934	547.245	up
	beta-hexosaminidase precursor, putative, expressed	LOC_Os07g38790	49.6149	130.348	up
	dirigent, putative, expressed	LOC_Os11g42550	5871.43	15112.6	up
	glycosyl hydrolases family 16, putative, expressed	LOC_Os10g42670	118.106	302.475	up
	CSLA11 - cellulose synthase-like family A, expressed	LOC_Os08g33740	149.911	374.276	up
	receptor-like protein kinase 2 precursor, putative, expressed	LOC_Os09g30190	8.93336	22.108	up
	glutathione S-transferase, putative, expressed	LOC_Os07g28480	52.1923	127.912	up
	cytochrome P450, putative, expressed	LOC_Os06g01250	354.362	860.088	up
	dirigent, putative, expressed	LOC_Os11g07830	247.188	599.854	up
	haloacid dehalogenase-like hydrolase family protein, putative, expressed	LOC_Os07g44060	307.786	744.28	up
	gamma-glutamyltranspeptidase 1 precursor, putative, expressed	LOC_Os01g05820	327.013	789.937	up
	peptide methionine sulfoxide reductase, putative, expressed	LOC_Os04g40620	12.4619	30.1019	up
	aspartic proteinase nepenthesin-2 precursor, putative, expressed	LOC_Os06g20040	303.563	726.265	up
	HAD superfamily phosphatase, putative, expressed	LOC_Os05g09740	3981.23	9417.57	up
	ribonuclease T2 family domain containing protein, expressed	LOC_Os09g36700	1134.23	2664.47	up
	hydrolase, alpha/beta fold family domain containing protein, expressed	LOC_Os01g41240	83.9074	197.043	up
	O-methyltransferase, putative, expressed	LOC_Os04g11970	42.9358	100.726	up
	STRUBBELIG-RECEPTOR FAMILY 6 precursor, putative, expressed	LOC_Os05g25540	56.3434	130.673	up
	bifunctional monodehydroascorbate reductase and carbonic anhydrasenectarin-3 precursor, putative, expressed	LOC_Os02g33030	155.454	360.524	up
	plant-specific domain TIGR01627 family protein, expressed	LOC_Os02g06380	258.064	596.28	up
	E1-E2 ATPase domain containing protein, expressed	LOC_Os03g01120	18.5516	42.6858	up
	prolyl 4-hydroxylase, putative, expressed	LOC_Os01g07920	42.9378	98.5893	up
	lecithin:cholesterol acyltransferase, putative, expressed	LOC_Os02g37654	122.78	281.861	up
	UDP-glucoronosyl/UDP-glucosyl transferase, putative, expressed	LOC_Os09g34230	214.775	491.453	up
	terpene synthase, putative	LOC_Os01g23530	163.652	370.718	up
	plant-specific domain TIGR01627 family protein, expressed	LOC_Os11g13870	110.761	250.475	up
	UDP-glucoronosyl and UDP-glucosyl transferase domain containing protein, expressed	LOC_Os11g26950	121.815	274.52	up
	NAD dependent epimerase/dehydratase family protein, putative, expressed	LOC_Os03g29150	801.822	1796.54	up
	dehydrogenase, putative, expressed	LOC_Os04g28990	75.219	168.19	up
	receptor-like protein kinase 5 precursor, putative, expressed	LOC_Os06g36310	44.1603	98.4352	up
	6-phosphofructokinase 2, putative, expressed	LOC_Os04g39420	21.5142	47.9548	up
	transferase family domain containing protein, expressed	LOC_Os04g51980	68.3934	151.143	up
	cytochrome P450, putative, expressed	LOC_Os02g01890	63.0663	138.749	up
	cytochrome P450, putative, expressed	LOC_Os10g38120	676.2	1469.3	up
	oxidoreductase, aldo/keto reductase family protein, putative, expressed	LOC_Os07g04990	921.064	1988.25	up
	beta-galactosidase precursor, putative, expressed	LOC_Os03g15020	1066.09	2291.55	up
	saposin-like type B, region 1 family protein, putative, expressed	LOC_Os01g07250	201.763	432.607	up
	oxidoreductase, aldo/keto reductase family protein, putative, expressed	LOC_Os04g27060	478.772	1025.07	up
	lipoxygenase 2.2, chloroplast precursor, putative, expressed	LOC_Os12g37320	101.534	217.322	up
	glucan endo-1,3-beta-glucosidase precursor, putative, expressed	LOC_Os07g38930	88.2705	186.767	up
	nucleoside-triphosphatase, putative, expressed	LOC_Os12g02980	663.33	1402.82	up
	hydrolase, alpha/beta fold family protein, putative, expressed	LOC_Os04g33590	114.428	241.448	up
	aspartic protease, putative, expressed	LOC_Os06g02780	2037.04	4284.26	up
	transferase family protein, putative, expressed	LOC_Os04g54560	85.2152	179.199	up
	hydrolase, alpha/beta fold family domain containing protein, expressed	LOC_Os10g35490	38.2208	79.9846	up
	IPP transferase, putative, expressed	LOC_Os05g24660	65.2843	135.753	up
	NADPH quinone oxidoreductase, putative, expressed	LOC_Os01g72460	190.463	394.193	up
	glutathione S-transferase, putative, expressed	LOC_Os01g49720	130.145	268.743	up
	ribulose bisphosphate carboxylase small chain, chloroplast precursor, putative, expressed	LOC_Os12g19470	5418.54	11186.2	up
	hydrolase, alpha/beta fold family domain containing protein, expressed	LOC_Os05g19150	108.344	222.554	up
	fringe-related protein, putative, expressed	LOC_Os08g04300	105.338	215.773	up
	OsSCP9 - Putative Serine Carboxypeptidase homologue, expressed	LOC_Os02g46260	773.808	1584.52	up
	hydrolase, NUDIX family, domain containing protein, expressed	LOC_Os08g28860	149.336	305.101	up
	protein phosphatase 2C, putative, expressed	LOC_Os05g38290	39.9259	80.972	up
	adenylyl-sulfate kinase, putative, expressed	LOC_Os03g10500	271.939	551.221	up
	glycosyl hydrolases family 17, putative, expressed	LOC_Os05g41610	532.42	1078	up
	UDP-glucoronosyl and UDP-glucosyl transferase, putative, expressed	LOC_Os02g37690	1121.82	2270.02	up
	copper methylamine oxidase precursor, putative, expressed	LOC_Os06g23114	518.983	1050.14	up
	transferase family protein, putative, expressed	LOC_Os06g39390	158.369	320.357	up
Signaling	protein kinase domain containing protein, expressed	LOC_Os01g02790	0.526205	78.7447	up
	receptor-like kinase, putative, expressed	LOC_Os01g02590	0.596123	83.4429	up
	receptor-like kinase ARK1AS, putative, expressed	LOC_Os01g02830	6.99475	308.885	up
	receptor-like protein kinase 2 precursor, putative, expressed	LOC_Os11g36160	1.5673	50.209	up
	receptor-like protein kinase, putative	LOC_Os01g10710	0.242794	5.54963	up
	hcr2-0B, putative	LOC_Os01g06820	1.05241	12.1765	up
	receptor-like protein kinase precursor, putative, expressed	LOC_Os08g24310	147.307	1579.52	up
	receptor-like kinase ARK1AS, putative, expressed	LOC_Os01g02800	12.1379	127.306	up
	receptor-like kinase, putative	LOC_Os04g54070	1.40574	13.7698	up
	protein kinase domain containing protein, expressed	LOC_Os01g02700	30.1566	265.194	up
	receptor-like protein kinase 2 precursor, putative, expressed	LOC_Os08g14990	45.771	293.613	up
	wall-associated receptor kinase-like 3 precursor, putative	LOC_Os04g29770	10.6196	50.055	up
	receptor-like kinase, putative, expressed	LOC_Os10g22890	8.9957	31.3601	up
	receptor-like protein kinase 2 precursor, putative, expressed	LOC_Os11g36200	284.495	949.107	up
	serine/threonine-protein kinase receptor precursor, putative, expressed	LOC_Os03g35600	37.8068	86.0323	up
	serine hydrolase domain containing protein, expressed	LOC_Os07g48770	785.105	1577.85	up
	glycosyl hydrolases family 17, putative, expressed	LOC_Os03g51240	74.365	149.369	up
	pollen ankyrin, putative, expressed	LOC_Os06g03800	1412.38	2835.56	up
	glutathione S-transferase, putative, expressed	LOC_Os10g22070	95.1933	191.031	up
	OsGH3.3 - Probable indole-3-acetic acid-amido synthetase, expressed	LOC_Os01g12160	134.311	269.214	up
Hormone-related	jasmonate-induced protein, putative	LOC_Os12g05020	3.77134	29.0697	up
	OsSAUR28 - Auxin-responsive SAUR gene family member	LOC_Os06g48860	9.18747	30.5094	up
	auxin response factor 1, putative, expressed	LOC_Os01g13520	67.8785	214.226	up
	jasmonate-induced protein, putative, expressed	LOC_Os04g22900	35.1872	73.0861	up
	OsIAA2 - Auxin-responsive Aux/IAA gene family member, expressed	LOC_Os01g09450	136.796	354.106	up
	gibberellin receptor, putative, expressed	LOC_Os09g28630	154.852	367.333	up
	abscisic stress-ripening, putative, expressed	LOC_Os04g34600	1179.22	2767.19	up
Transport-related	transporter, putative, expressed	LOC_Os08g31670	0	36.9551	up
	ANTH domain containing protein, expressed	LOC_Os11g14000	0.879534	6.15619	up
	transporter family protein, putative, expressed	LOC_Os03g03680	1.04109	7.04341	up
	LTPL153 - Protease inhibitor/seed storage/LTP family protein precursor, expressed	LOC_Os05g47730	38.4691	243.548	up
	sodium/calcium exchanger 1 precursor, putative, expressed	LOC_Os02g43110	6.5715	40.685	up
	LTPL107 - Protease inhibitor/seed storage/LTP family protein precursor, expressed	LOC_Os03g14642	31.224	186.106	up
	sodium/calcium exchanger protein, putative, expressed	LOC_Os11g43860	84.6029	362.987	up
	LTPL102 - Protease inhibitor/seed storage/LTP family protein precursor, expressed	LOC_Os04g33920	30.4069	112.956	up
	nodulin MtN3 family protein, putative, expressed	LOC_Os05g12320	4.22389	14.7476	up
	transporter family protein, putative, expressed	LOC_Os03g02670	48.8443	165.745	up
	aquaporin protein, putative, expressed	LOC_Os09g36930	327.661	1060.5	up
	metal transporter Nramp6, putative, expressed	LOC_Os07g15460	23.1874	60.6017	up
	LTPL118 - Protease inhibitor/seed storage/LTP family protein precursor, expressed	LOC_Os03g50960	115.854	290.173	up
	heavy metal-associated domain containing protein, expressed	LOC_Os01g52160	11.2006	27.6665	up
	transmembrane amino acid transporter protein, putative, expressed	LOC_Os07g01090	45.9637	113.4	up
	ABC-2 type transporter, putative	LOC_Os12g22110	189.766	464.482	up
	exo70 exocyst complex subunit, putative	LOC_Os11g43049	35.4743	85.5074	up
	proton-dependent oligopeptide transport, putative, expressed	LOC_Os01g65210	771.595	1725.55	up
	potassium transporter, putative, expressed	LOC_Os03g37830	123.478	274.918	up
	LTPL104 - Protease inhibitor/seed storage/LTP family protein precursor, expressed	LOC_Os05g06780	720.928	1559.78	up
	transporter family protein, putative, expressed	LOC_Os04g38220	473.513	1006.22	up
	heavy metal-associated domain containing protein, expressed	LOC_Os08g31340	31.9713	66.7039	up
	UNE2, putative, expressed	LOC_Os08g31700	175.89	366.6	up
	MDR-like ABC transporter, putative, expressed	LOC_Os01g50080	105.957	220.526	up
	OsHKT1 3 - Na+ transporter, expressed	LOC_Os02g07830	81.2531	168.742	up
	MATE efflux family protein, putative, expressed	LOC_Os10g20350	73.2181	150.382	up
	amino acid transporter, putative, expressed	LOC_Os12g08090	347.948	711.679	up
	amino acid transporter, putative, expressed	LOC_Os12g08130	642.157	1308.93	up
	nodulin MtN3 family protein, putative, expressed	LOC_Os11g31190	159.442	323.425	up
Others	S-locus lectin protein kinase family protein, putative	LOC_Os01g12290	0	37.5073	up
	9-cis-epoxycarotenoid dioxygenase 1, chloroplast precursor, putative, expressed	LOC_Os12g24800	5.48605	147.639	up
	ankyrin repeat domain-containing protein 28, putative, expressed	LOC_Os01g09370	8.89365	208.214	up
	LRk-type protein, putative	LOC_Os01g02710	2.58667	60.1041	up
	membrane associated DUF588 domain containing protein, putative, expressed	LOC_Os08g42430	3.07226	23.4206	up
	OsGrx_C12 - glutaredoxin subgroup III	LOC_Os12g35330	14.2833	75.4125	up
	membrane associated DUF588 domain containing protein, putative, expressed	LOC_Os07g26110	16.3957	77.6853	up
	armadillo/beta-catenin repeat family protein, putative, expressed	LOC_Os09g21120	6.23242	28.4088	up
	eukaryotic translation initiation factor 6, putative, expressed	LOC_Os01g17330	37.191	143.103	up
	OsGrx_S15.2 - glutaredoxin subgroup II, expressed	LOC_Os01g07950	51.8352	191.81	up
	osMFT1 MFT-Like1 homologous to Mother of FT and TFL1 gene contains Pfam profile PF01161: Phosphatidylethanolamine-binding protein, expressed	LOC_Os06g30370	36.9483	135.454	up
	OsFBO20 - F-box and other domain containing protein	LOC_Os08g20480	7.52095	21.6461	up
	leucyl-tRNA synthetase, cytoplasmic, putative, expressed	LOC_Os05g15150	58.2188	165.455	up
	AGAP002737-PA, putative	LOC_Os04g07150	8.19073	22.9136	up
	cytochrome b5-like Heme/Steroid binding domain containing protein, expressed	LOC_Os02g42740	216.862	600.117	up
	ROOT HAIRLESS 1, putative, expressed	LOC_Os06g51380	56.4576	155.307	up
	ARPC2B, putative, expressed	LOC_Os04g43290	179.421	492.963	up
	membrane associated DUF588 domain containing protein, putative, expressed	LOC_Os02g08110	159.355	412.943	up
	male sterility protein, putative, expressed	LOC_Os04g28620	2998.31	7059.97	up
	isoleucyl-tRNA synthetase, cytoplasmic, putative, expressed	LOC_Os02g09100	59.1692	137.916	up
	no apical meristem protein, putative, expressed	LOC_Os06g04090	345.235	771.775	up
	IscA-like iron-sulfur assembly protein, mitochondrial precursor, putative, expressed	LOC_Os08g28230	66.9894	154.61	up
	pirin, putative, expressed	LOC_Os08g27720	142.905	327.191	up
	kinesin motor domain containing protein, putative, expressed	LOC_Os04g53760	1179.46	2619.6	up
	zinc finger family protein, putative, expressed	LOC_Os01g37460	61.7462	135.716	up
	membrane protein, putative, expressed	LOC_Os04g33830	2262.42	4964.4	up
	remorin C-terminal domain containing protein, putative, expressed	LOC_Os10g17790	133.451	290.009	up
	metallothionein, putative, expressed	LOC_Os01g74300	1825.39	3955.03	up
	AGAP002737-PA, putative, expressed	LOC_Os04g07890	302.454	654.002	up
	calmodulin binding protein, putative, expressed	LOC_Os11g44680	27.961	60.3846	up
	valyl-tRNA synthetase, putative	LOC_Os10g36210	16.6414	34.5651	up
	metallothionein, putative, expressed	LOC_Os01g05650	1055.42	2179.28	up
	membrane protein, putative, expressed	LOC_Os09g32470	99.4107	204.159	up
	chlorophyll A-B binding protein, putative, expressed	LOC_Os04g38410	3618.76	7367.3	up
	no apical meristem protein, putative, expressed	LOC_Os09g33490	308.834	627.775	up
Unknown	OsFBDUF51 - F-box and DUF domain containing protein, expressed	LOC_Os11g36610	0	14.7929	up
	ZOS11-05 - C2H2 zinc finger protein	LOC_Os11g36930	0	12.6472	up
	expressed protein	LOC_Os08g27540	0	255.326	up
	hypothetical protein	LOC_Os08g35770	0	91.1203	up
	hypothetical protein	LOC_Os07g45010	0	48.86	up
	hypothetical protein	LOC_Os08g19910	0	33.1707	up
	expressed protein	LOC_Os08g30719	0	24.3077	up
	hypothetical protein	LOC_Os01g12120	0	20.4783	up
	hypothetical protein	LOC_Os08g25780	0	14.4217	up
	expressed protein	LOC_Os06g51010	0	11.3346	up
	hypothetical protein	LOC_Os11g36840	0	11.244	up
	expressed protein	LOC_Os12g26875	0	11.1083	up
	hypothetical protein	LOC_Os01g10060	0	10.0762	up
	expressed protein	LOC_Os08g16359	0	9.65968	up
	expressed protein	LOC_Os08g29010	0	8.2565	up
	hypothetical protein	LOC_Os08g13380	0	8.2565	up
	hypothetical protein	LOC_Os01g06910	0	7.93052	up
	expressed protein	LOC_Os05g30695	0	6.57262	up
	expressed protein	LOC_Os08g17110	0	5.31431	up
	hypothetical protein	LOC_Os12g14132	0	5.2237	up
	hypothetical protein	LOC_Os11g11230	0	4.80722	up
	expressed protein	LOC_Os02g28334	0	4.01061	up
	expressed protein	LOC_Os08g20680	0.312712	252.91	up
	expressed protein	LOC_Os06g51524	0.283411	225.695	up
	expressed protein	LOC_Os08g14195	1.74775	624.868	up
	expressed protein	LOC_Os05g47442	0.283411	101.241	up
	expressed protein	LOC_Os08g27580	0.728381	243.105	up
	expressed protein	LOC_Os08g30370	0.485588	147.178	up
	expressed protein	LOC_Os01g09410	0.312712	76.2277	up
	expressed protein	LOC_Os08g42480	0.283411	62.2317	up
	hypothetical protein	LOC_Os04g05750	0.312712	67.084	up
	PIF-like orf1, putative, expressed	LOC_Os08g25050	0.7983	169.638	up
	conserved hypothetical protein	LOC_Os01g08880	0.485588	91.0836	up
	hypothetical protein	LOC_Os08g25670	0.242794	27.4854	up
	expressed protein	LOC_Os01g08890	8.38917	893.033	up
	hypothetical protein	LOC_Os11g11240	1.89133	198.264	up
	expressed protein	LOC_Os08g23280	0.242794	24.4527	up
	hypothetical protein	LOC_Os09g26270	0.312712	25.9464	up
	hypothetical protein	LOC_Os01g08870	0.283411	15.7344	up
	conserved hypothetical protein	LOC_Os08g33000	3.72698	192.606	up
	expressed protein	LOC_Os06g50520	5.54839	248.301	up
	hypothetical protein	LOC_Os09g16710	2.30326	96.5701	up
	conserved hypothetical protein	LOC_Os01g01760	0.283411	10.3116	up
	expressed protein	LOC_Os11g05170	0.242794	8.72728	up
	hypothetical protein	LOC_Os01g11390	0.485588	16.6035	up
	expressed protein	LOC_Os08g16350	11.9244	381.727	up
	expressed protein	LOC_Os04g12430	0.312712	9.65968	up
	uncharacterized PE-PGRS family protein PE_PGRS46, putative, expressed	LOC_Os03g55810	0.242794	6.9528	up
	hypothetical protein	LOC_Os01g05220	0.283411	8.02123	up
	conserved hypothetical protein	LOC_Os11g35840	0.555506	14.6119	up
	hypothetical protein	LOC_Os01g02850	0.485588	10.5017	up
	conserved hypothetical protein	LOC_Os02g34390	1.08171	22.823	up
	OsFBX285 - F-box domain containing protein	LOC_Os08g20492	2.23334	46.2616	up
	expressed protein	LOC_Os08g21879	20.2379	281.083	up
	conserved hypothetical protein	LOC_Os12g39770	0.868218	11.3799	up
	expressed protein	LOC_Os02g53250	1.15163	14.3674	up
	conserved hypothetical protein	LOC_Os01g28710	1.08171	13.1543	up
	expressed protein	LOC_Os01g45914	63.409	732.837	up
	expressed protein	LOC_Os08g20090	8.62529	94.9495	up
	expressed protein	LOC_Os08g18079	33.0693	309.401	up
	hypothetical protein	LOC_Os11g11130	1.42372	12.4119	up
	thionin-like peptide, putative, expressed	LOC_Os07g24830	10.512	87.0554	up
	expressed protein	LOC_Os01g09665	2.17474	17.9616	up
	expressed protein	LOC_Os01g07900	1.2952	10.5922	up
	OsFBX313 - F-box domain containing protein, expressed	LOC_Os09g15550	3.80064	30.147	up
	expressed protein	LOC_Os08g18910	2.23334	17.5449	up
	thionin-like peptide, putative	LOC_Os07g25050	32.8103	257.527	up
	DEAD-box ATP-dependent RNA helicase 52A, putative, expressed	LOC_Os06g40020	0.838917	6.5816	up
	thionin-like peptide, putative	LOC_Os07g25060	15.689	122.209	up
	expressed protein	LOC_Os11g15624	1.96124	14.1863	up
	hypothetical protein	LOC_Os05g06790	11.6673	83.1898	up
	OsFBX314 - F-box domain containing protein, expressed	LOC_Os09g15560	7.88469	52.427	up
	integral membrane protein DUF6 containing protein, expressed	LOC_Os02g52930	2.47613	15.4357	up
	expressed protein	LOC_Os09g16714	14.3286	82.5831	up
	plant protein of unknown function domain containing protein	LOC_Os11g33450	6.11521	34.918	up
	expressed protein	LOC_Os07g45790	18.8822	105.18	up
	expressed protein	LOC_Os02g31845	5.13272	26.9242	up
	expressed protein	LOC_Os07g02360	10.049	51.422	up
	expressed protein	LOC_Os08g26220	4.9749	25.0228	up
	ankyrin repeat domain containing protein	LOC_Os09g17120	35.0314	176.003	up
	hypothetical protein	LOC_Os02g43100	4.79071	23.846	up
	expressed protein	LOC_Os09g38090	42.0412	208.585	up
	hypothetical protein	LOC_Os08g24360	10.0594	49.6476	up
	expressed protein	LOC_Os01g72630	14.6187	71.4749	up
	expressed protein	LOC_Os05g30700	58.2782	281.445	up
	expressed protein	LOC_Os01g51310	3.60978	17.3097	up
	hypothetical protein	LOC_Os08g30510	177.341	843.673	up
	expressed protein	LOC_Os06g49070	4.9749	23.321	up
	expressed protein	LOC_Os01g05780	23.1883	98.2719	up
	NFD4, putative, expressed	LOC_Os05g39800	48.0128	201.995	up
	expressed protein	LOC_Os11g36830	72.7827	295.152	up
	plant protein of unknown function domain containing protein, expressed	LOC_Os08g26850	27.2241	109.218	up
	hypothetical protein	LOC_Os02g38084	2.62729	10.2663	up
	plant protein of unknown function domain containing protein, expressed	LOC_Os08g30520	8.93427	34.0491	up
	expressed protein	LOC_Os03g28170	63.8672	238.596	up
	expressed protein	LOC_Os01g08650	60.6522	218.589	up
	hypothetical protein	LOC_Os08g30014	7.3991	25.4393	up
	cadmium tolerance factor, putative, expressed	LOC_Os06g18850	32.2265	110.72	up
	jacalin-like lectin domain containing protein, expressed	LOC_Os03g28160	405.294	1390.37	up
	expressed protein	LOC_Os10g04450	15.0523	50.9511	up
	expressed protein	LOC_Os08g15444	55.4903	180.222	up
	expressed protein	LOC_Os05g12630	188.282	609.596	up
	expressed protein	LOC_Os02g27674	19.9016	64.2413	up
	expressed protein	LOC_Os05g06814	97.2356	313.811	up
	expressed protein	LOC_Os12g07890	5.14777	16.332	up
	expressed protein	LOC_Os01g43510	10.9683	34.4835	up
	expressed protein	LOC_Os03g26590	12.716	39.7071	up
	expressed protein	LOC_Os05g02070	1027.88	3108.84	up
	expressed protein	LOC_Os11g18660	19.5047	58.1302	up
	expressed protein	LOC_Os03g32790	13.9007	41.0108	up
	expressed protein	LOC_Os04g53606	18.8794	55.6137	up
	expressed protein	LOC_Os02g28860	7.63149	21.7458	up
	plant protein of unknown function domain containing protein, expressed	LOC_Os01g19610	61.3995	173.513	up
	expressed protein	LOC_Os10g39150	68.0656	189.103	up
	hypothetical protein	LOC_Os12g17370	4.43738	12.3214	up
	expressed protein	LOC_Os11g13750	70.9516	193.883	up
	hypothetical protein	LOC_Os11g10590	137.161	374.095	up
	hypothetical protein	LOC_Os08g19124	325.585	880.911	up
	expressed protein	LOC_Os05g50815	19.7174	52.7166	up
	expressed protein	LOC_Os05g04830	22.3531	59.0178	up
	expressed protein	LOC_Os01g02960	138.666	360.724	up
	expressed protein	LOC_Os11g31770	50.0222	129.696	up
	hypothetical protein	LOC_Os08g32700	22.8123	58.4201	up
	expressed protein	LOC_Os12g08930	35.7654	91.4641	up
	expressed protein	LOC_Os06g40010	24.4466	61.9961	up
	expressed protein	LOC_Os04g02880	24.6224	62.0506	up
	expressed protein	LOC_Os12g21734	39.2929	98.6251	up
	expressed protein	LOC_Os07g23120	358.133	886.949	up
	expressed protein	LOC_Os01g32670	293.748	723.123	up
	proteophosphoglycan ppg4, putative, expressed	LOC_Os05g10830	29.1845	71.8281	up
	expressed protein	LOC_Os02g32280	277.606	675.955	up
	OsFBX283 - F-box domain containing protein, expressed	LOC_Os08g18000	138.493	335.131	up
	expressed protein	LOC_Os04g53520	107.449	255.517	up
	plant protein of unknown function DUF869 domain containing protein, expressed	LOC_Os02g40100	1206.49	2813.95	up
	NC domain-containing protein, putative, expressed	LOC_Os08g43350	43.8249	102.156	up
	early nodulin 93 ENOD93 protein, putative, expressed	LOC_Os06g05020	20.2918	46.4337	up
	expressed protein	LOC_Os03g05700	60.8026	137.491	up
	expressed protein	LOC_Os04g32404	33.9941	76.8524	up
	UPF0496 protein 2, putative	LOC_Os04g34590	55.4743	125.387	up
	expressed protein	LOC_Os06g49200	37.1145	83.0357	up
	hypothetical protein	LOC_Os08g33110	35.3337	77.4137	up
	uncharacterized protein At4g06744 precursor, putative, expressed	LOC_Os03g43650	490.284	1066.36	up
	expressed protein	LOC_Os08g10730	37.431	80.8175	up
	expressed protein	LOC_Os04g32830	49.9712	107.869	up
	methyltransferase, putative, expressed	LOC_Os01g67360	160.648	345.849	up
	expressed protein	LOC_Os08g32660	68.0447	146.381	up
	expressed protein	LOC_Os06g21110	474.674	1020.58	up
	expressed protein	LOC_Os05g11428	183.978	395.506	up
	expressed protein	LOC_Os01g32460	382.546	817.584	up
	expressed protein	LOC_Os08g01240	41.9231	89.1195	up
	expressed protein	LOC_Os01g57050	89.3181	188.523	up
	remorin C-terminal domain containing protein, putative, expressed	LOC_Os08g36760	383.496	808.512	up
	expressed protein	LOC_Os05g30500	77.2077	162.713	up
	polyphenol oxidase, putative	LOC_Os01g58100	51.6152	108.575	up
	expressed protein	LOC_Os10g15300	140.11	293.024	up
	embryogenesis transmembrane protein, putative, expressed	LOC_Os06g18990	118.338	247.007	up
	C2 domain containing protein, expressed	LOC_Os06g47130	320.07	665.806	up
	expressed protein	LOC_Os04g38790	10.1369	21.085	up
	induced stolen tip protein TUB8, putative, expressed	LOC_Os09g31080	971.632	2011.83	up
	hypothetical protein	LOC_Os03g61900	111.804	229.652	up
	expressed protein	LOC_Os02g48710	477.211	966.907	up
	jacalin-like lectin domain containing protein, expressed	LOC_Os05g43240	128.416	259.237	up
	RALFL41 - Rapid ALkalinization Factor RALF family protein precursor, expressed	LOC_Os12g38370	59.0104	118.533	up
	expressed protein	LOC_Os08g33210	405.699	813.945	up
Down-regulated transcripts (Resistant line vs susceptible line)
Functional Grouping	Gene	Locus	S (normalized read counts)	R (normalized read counts)	Regulation (R vs S)
Disease defense and stress-related	ER lumen protein retaining receptor, putative, expressed	LOC_Os04g30800	52.2819	0	down
	NBS-LRR disease resistance protein, putative, expressed	LOC_Os08g28460	27.5595	0	down
	NBS-LRR disease resistance protein, putative	LOC_Os08g16450	5.38683	0	down
	NBS-LRR disease resistance protein, putative, expressed	LOC_Os11g11550	95.3568	0.561291	down
	pleiotropic drug resistance protein, putative	LOC_Os09g16380	174.376	3.44932	down
	NB-ARC domain containing protein, expressed	LOC_Os11g11580	79.9443	1.81966	down
	MBTB8 - Bric-a-Brac, Tramtrack, Broad Complex BTB domain with Meprin and TRAF Homology MATH domain, expressed	LOC_Os04g53430	66.2282	1.53901	down
	beta-expansin precursor, putative, expressed	LOC_Os06g47360	453.956	11.5157	down
	cupin domain containing protein, expressed	LOC_Os08g13440	1883.14	66.7308	down
	thaumatin, putative, expressed	LOC_Os01g62260	36.3748	1.86498	down
	disease resistance protein RPM1, putative, expressed	LOC_Os08g16120	70.4576	6.06569	down
	inducer of CBF expression 1, putative, expressed	LOC_Os11g32100	42.2199	3.68464	down
	disease resistance protein, putative, expressed	LOC_Os01g06790	13.5662	1.21314	down
	peroxidase precursor, putative, expressed	LOC_Os11g10460	535.485	49.2675	down
	NBS-LRR disease resistance protein, putative, expressed	LOC_Os11g11810	175.656	19.3558	down
	peroxidase precursor, putative, expressed	LOC_Os04g59210	15.9025	1.77443	down
	Cupin domain containing protein, expressed	LOC_Os08g35760	9543.89	1066	down
	tetratricopeptide repeat domain containing protein, expressed	LOC_Os03g06970	29.3913	3.35877	down
	NBS-LRR disease resistance protein, putative, expressed	LOC_Os06g49380	17.9366	2.1003	down
	peroxidase precursor, putative, expressed	LOC_Os02g14430	164.267	20.1614	down
	thaumatin, putative, expressed	LOC_Os07g23470	52.7157	6.90758	down
	peroxidase precursor, putative, expressed	LOC_Os04g56180	9.9498	1.81971	down
	peroxidase precursor, putative, expressed	LOC_Os06g16350	322.245	64.4766	down
	senescence-induced receptor-like serine/threonine-protein kinase precursor, putative, expressed	LOC_Os09g18020	22.3644	4.4813	down
	pathogenesis-related Bet v I family protein, putative, expressed	LOC_Os04g39150	1342.99	270.337	down
	uncharacterized Cys-rich domain containing protein, putative	LOC_Os03g61500	1139.08	241.603	down
	NB-ARC domain containing protein, expressed	LOC_Os08g19694	36.8575	7.84002	down
	peroxidase precursor, putative, expressed	LOC_Os11g43980	25.9516	5.54958	down
	pleiotropic drug resistance protein 4, putative, expressed	LOC_Os01g08260	525.989	119.52	down
	multidrug resistance protein, putative, expressed	LOC_Os04g38570	62.4012	14.277	down
	uncharacterized Cys-rich domain containing protein, putative	LOC_Os03g61480	35.4037	8.16594	down
	NBS-LRR disease resistance protein, putative	LOC_Os11g39260	17.125	4.01061	down
	RPA2A - Putative single-stranded DNA binding complex subunit 2, expressed	LOC_Os02g58220	45.2316	11.57	down
	pleiotropic drug resistance protein, putative, expressed	LOC_Os01g42370	374.726	95.9091	down
	OsWRKY10 - Superfamily of TFs having WRKY and zinc finger domains, expressed	LOC_Os01g09100	105.518	27.2411	down
	Cupin domain containing protein, expressed	LOC_Os03g44880	82.9885	21.6461	down
	peroxidase precursor, putative, expressed	LOC_Os04g59200	353.75	92.7678	down
	OsWRKY40 - Superfamily of TFs having WRKY and zinc finger domains, expressed	LOC_Os11g02530	138.648	36.4028	down
	thaumatin, putative	LOC_Os09g32280	7.69383	2.14558	down
	Leucine Rich Repeat family protein	LOC_Os04g08370	39.7133	11.8507	down
	peroxidase precursor, putative, expressed	LOC_Os09g32964	315.827	94.6965	down
	Leucine Rich Repeat family protein, expressed	LOC_Os04g08390	125.649	37.788	down
	resistance protein, putative, expressed	LOC_Os09g34160	165.647	51.1325	down
	multidrug resistance protein, putative, expressed	LOC_Os02g46680	431.532	136.187	down
	OsWRKY23 - Superfamily of TFs having WRKY and zinc finger domains, expressed	LOC_Os01g53260	22.4514	7.13387	down
	stress-induced protein, putative, expressed	LOC_Os07g04150	128.641	40.9567	down
	WIP4 - Wound-induced protein precursor, expressed	LOC_Os11g37960	159.448	50.7701	down
	peroxidase precursor, putative, expressed	LOC_Os12g08920	204.856	66.1966	down
	amidase family protein, putative, expressed	LOC_Os12g07150	988.11	344.021	down
	peroxidase precursor, putative, expressed	LOC_Os10g02070	262.736	95.0582	down
	RPA1B - Putative single-stranded DNA binding complex subunit 1, expressed	LOC_Os03g11540	18.6554	6.76271	down
	peroxidase precursor, putative, expressed	LOC_Os06g48030	367.163	134.132	down
	peroxidase precursor, putative, expressed	LOC_Os08g02110	53.6236	20.2972	down
	fasciclin-like arabinogalactan protein, putative, expressed	LOC_Os01g62380	186.817	70.7414	down
	ZOS3-12 - C2H2 zinc finger protein, expressed	LOC_Os03g32230	260.536	99.4945	down
	peroxidase precursor, putative, expressed	LOC_Os01g10850	74.5445	29.1966	down
	SAM dependent carboxyl methyltransferase, putative, expressed	LOC_Os06g13560	5853.77	2326.6	down
	powdery mildew resistant protein 5, putative, expressed	LOC_Os01g11810	325.138	130.14	down
	pathogen-related protein, putative, expressed	LOC_Os01g14550	92.9288	39.9515	down
	fasciclin-like arabinogalactan protein, putative, expressed	LOC_Os05g38500	119.395	52.5721	down
	peroxidase precursor, putative	LOC_Os12g02060	265.794	120.117	down
	NB-ARC domain containing protein, expressed	LOC_Os01g16400	24.9209	11.3797	down
	peroxidase precursor, putative, expressed	LOC_Os05g41990	262.722	120.851	down
	peroxidase precursor, putative, expressed	LOC_Os01g16450	129.096	60.1494	down
	peroxidase precursor, putative, expressed	LOC_Os03g22020	71.6641	33.5421	down
	multidrug resistance-associated protein, putative, expressed	LOC_Os01g67580	249.51	119.294	down
	peroxidase precursor, putative, expressed	LOC_Os03g55420	684.977	327.906	down
	uncharacterized glycosyltransferase, putative, expressed	LOC_Os06g07600	1018.41	487.586	down
	heat shock protein DnaJ, putative, expressed	LOC_Os08g32130	533.657	257.355	down
	peroxidase precursor, putative, expressed	LOC_Os02g58720	3258.08	1589.76	down
	disease resistance protein RPM1, putative, expressed	LOC_Os11g11960	908.551	450.45	down
Regulation of transcription	Homeobox domain containing protein, expressed	LOC_Os08g19590	355.996	3.31349	down
	helix-loop-helix DNA-binding domain containing protein, expressed	LOC_Os01g09930	113.968	3.59409	down
	AP2 domain containing protein, expressed	LOC_Os06g40150	189.437	7.45989	down
	bZIP transcription factor domain containing protein, expressed	LOC_Os01g55150	8.61398	0.887214	down
	AP2 domain containing protein, expressed	LOC_Os02g10760	94.9732	12.6926	down
	bZIP transcription factor domain containing protein, expressed	LOC_Os08g43600	44.2567	6.1561	down
	MYB family transcription factor, putative, expressed	LOC_Os02g36890	33.8769	5.13315	down
	ZOS3-11 - C2H2 zinc finger protein, expressed	LOC_Os03g32220	49.9401	8.54617	down
	TCP family transcription factor, putative, expressed	LOC_Os01g55750	478.662	82.2209	down
	myb-like DNA-binding domain containing protein, putative	LOC_Os03g25550	153.683	28.4	down
	bHelix-loop-helix transcription factor, putative, expressed	LOC_Os05g46370	45.1173	8.58247	down
	Core histone H2A/H2B/H3/H4 domain containing protein, putative, expressed	LOC_Os03g06670	50.2529	10.2573	down
	AP2 domain containing protein, expressed	LOC_Os05g36100	28.2406	6.34628	down
	BHLH transcription factor, putative, expressed	LOC_Os11g25560	946.738	218.878	down
	MYB family transcription factor, putative	LOC_Os06g02250	27.3744	6.62688	down
	transcription factor, putative, expressed	LOC_Os06g15480	48.0656	12.1312	down
	basic helix-loop-helix domain containing protein, expressed	LOC_Os03g21970	134.521	34.3024	down
	BEE 1, putative, expressed	LOC_Os08g42470	41.6284	10.8729	down
	AP2 domain containing protein, expressed	LOC_Os05g29810	196.261	51.6485	down
	inducer of CBF expression 2, putative, expressed	LOC_Os10g39750	152.283	40.1691	down
	MYB family transcription factor, putative, expressed	LOC_Os11g45740	659.267	174.518	down
	HMG1/2, putative, expressed	LOC_Os02g15810	44.8783	11.9865	down
	helix-loop-helix DNA-binding domain containing protein, expressed	LOC_Os02g51320	20.6677	5.73972	down
	AP2 domain containing protein, expressed	LOC_Os12g03290	71.4109	22.6419	down
	HMG1/2, putative, expressed	LOC_Os08g01100	14.0338	4.57181	down
	AP2 domain containing protein, expressed	LOC_Os09g11460	759.472	248.302	down
	zinc finger/CCCH transcription factor, putative, expressed	LOC_Os05g45020	253.57	83.9774	down
	helix-loop-helix DNA-binding protein, putative, expressed	LOC_Os02g46560	222.518	74.4715	down
	B3 DNA binding domain containing protein, expressed	LOC_Os01g04800	287.726	100.4	down
	basic helix-loop-helix domain containing protein, expressed	LOC_Os05g27090	19.2432	6.76266	down
	OsSPL17 - SBP-box gene family member, expressed	LOC_Os09g31438	40.7063	14.5575	down
	AT-GTL1, putative, expressed	LOC_Os03g02240	2588.42	1006.4	down
	AP2 domain containing protein, expressed	LOC_Os11g03540	101.312	39.4808	down
	AP2/EREBP transcription factor BABY BOOM, putative, expressed	LOC_Os07g39110	63.2486	25.7109	down
	bHelix-loop-helix transcription factor, putative, expressed	LOC_Os03g55220	61.5904	25.195	down
	AP2 domain containing protein, expressed	LOC_Os09g25600	405.506	168.426	down
	BZIP protein, putative, expressed	LOC_Os05g32760	83.2597	34.6193	down
	homeobox and START domains containing protein, putative, expressed	LOC_Os06g10600	83.3448	34.6734	down
	AP2 domain containing protein, expressed	LOC_Os03g64260	116.693	49.0864	down
	GRAS family transcription factor domain containing protein, expressed	LOC_Os12g02870	61.9202	26.5893	down
	helix-loop-helix DNA-binding domain containing protein, expressed	LOC_Os03g03000	70.5626	30.3644	down
	helix-loop-helix DNA-binding protein, putative, expressed	LOC_Os10g23050	116.273	51.1865	down
	BEE 3, putative, expressed	LOC_Os04g28280	621.83	279.48	down
	HMG1/2, putative, expressed	LOC_Os09g37910	1040.72	469.271	down
	homeobox associated leucine zipper, putative, expressed	LOC_Os03g07450	85.0971	39.1914	down
	PHD-finger domain containing protein, expressed	LOC_Os06g51450	261.535	122.96	down
	BEE 1, putative, expressed	LOC_Os09g33580	87.5373	41.3005	down
	MYB family transcription factor, putative, expressed	LOC_Os05g37060	91.011	43.2197	down
	helix-loop-helix DNA-binding domain containing protein, expressed	LOC_Os04g41229	199.232	94.678	down
	homeobox associated leucine zipper, putative, expressed	LOC_Os04g46350	46.0365	22.4881	down
Metabolism	phosphoribosyl transferase, putative	LOC_Os12g40130	17.2819	0	down
	phospholipase A2, putative, expressed	LOC_Os11g34440	13.4444	0	down
	protein kinase domain containing protein	LOC_Os01g02580	10.5999	0	down
	cytochrome P450, putative, expressed	LOC_Os03g53060	10.2579	0	down
	protein kinase, putative, expressed	LOC_Os04g53996	9.76561	0	down
	aspartic proteinase nepenthesin precursor, putative, expressed	LOC_Os12g39360	3.94421	0	down
	protein kinase domain containing protein, expressed	LOC_Os01g02390	565.543	0.887214	down
	cytidylyltransferase domain containing protein, expressed	LOC_Os09g17870	81.5176	0.280646	down
	protein kinase domain containing protein	LOC_Os01g02420	57.8956	0.280646	down
	laccase precursor protein, putative, expressed	LOC_Os02g51440	14.2833	0.280646	down
	aspartic proteinase nepenthesin, putative, expressed	LOC_Os10g39300	22.9522	0.887214	down
	protein kinase domain containing protein, expressed	LOC_Os01g02400	216.759	8.68196	down
	glycosyl hydrolases family 17, putative, expressed	LOC_Os10g07290	8.11707	0.325923	down
	WAX2, putative, expressed	LOC_Os02g40784	7.35848	0.325923	down
	OsSub24 - Putative Subtilisin homologue, expressed	LOC_Os02g53970	6.25505	0.280646	down
	TKL_IRAK_DUF26-lc.25 - DUF26 kinases have homology to DUF26 containing loci, expressed	LOC_Os07g43570	50.2499	2.33572	down
	eukaryotic aspartyl protease domain containing protein, expressed	LOC_Os07g46480	1140.93	54.0202	down
	GDSL-like lipase/acylhydrolase, putative, expressed	LOC_Os10g32580	372.769	19.9623	down
	transferase family protein, putative, expressed	LOC_Os10g01930	27.9384	1.77443	down
	aspartic proteinase nepenthesin, putative, expressed	LOC_Os10g39260	27.5925	1.77443	down
	amine oxidase, flavin-containing, domain containing protein, expressed	LOC_Os09g20284	225.942	15.2636	down
	polygalacturonase, putative, expressed	LOC_Os02g15690	735.84	52.807	down
	ATROPGEF7/ROPGEF7, putative, expressed	LOC_Os05g38000	84.9791	6.53637	down
	flavonol sulfotransferase, putative, expressed	LOC_Os08g20130	91.132	7.32401	down
	polyamine oxidase precursor, putative	LOC_Os09g20260	772.475	68.9668	down
	3-ketoacyl-CoA synthase, putative, expressed	LOC_Os03g06700	23.4244	2.14558	down
	indole-3-glycerol phosphate lyase, chloroplast precursor, putative, expressed	LOC_Os03g58320	1463.93	136.087	down
	glutamyl-tRNA amidotransferase, putative	LOC_Os01g02500	14.972	1.40323	down
	GDSL-like lipase/acylhydrolase, putative, expressed	LOC_Os06g12410	149.344	14.2317	down
	3-ketoacyl-CoA synthase, putative, expressed	LOC_Os06g39750	1658.22	160.612	down
	pectinesterase, putative, expressed	LOC_Os04g46740	608.392	62.1953	down
	cytochrome P450, putative, expressed	LOC_Os04g47250	381.283	39.0553	down
	glycosyl hydrolases family 16, putative, expressed	LOC_Os03g13570	133.15	13.9962	down
	phosphopantothenate--cysteine ligase, putative, expressed	LOC_Os02g36550	430.81	45.9903	down
	lysM domain-containing GPI-anchored protein precursor, putative, expressed	LOC_Os09g37600	65.6858	7.04336	down
	alpha-galactosidase precursor, putative, expressed	LOC_Os07g26900	8.24933	0.887214	down
	HOTHEAD precursor, putative, expressed	LOC_Os08g31030	1046.65	115.138	down
	TAK14, putative, expressed	LOC_Os01g02430	191.12	21.6913	down
	aminotransferase, classes I and II, domain containing protein, expressed	LOC_Os03g09910	79.1888	9.05316	down
	hydrolase, alpha/beta fold family domain containing protein, expressed	LOC_Os01g44960	291.948	34.4836	down
	laccase precursor protein, putative, expressed	LOC_Os01g61160	286.868	34.6736	down
	isoflavone reductase homolog IRL, putative, expressed	LOC_Os01g13610	19.552	2.42628	down
	CDC45B - Putative DNA replication initiation protein, expressed	LOC_Os11g03430	9.37166	1.16786	down
	OsSCP63 - Putative Serine Carboxypeptidase homologue, expressed	LOC_Os11g31980	28.4381	3.54886	down
	aminotransferase, putative, expressed	LOC_Os04g52440	1649.81	206.068	down
	hydrolase, alpha/beta fold family domain containing protein, expressed	LOC_Os02g47780	189.642	24.2082	down
	HOTHEAD precursor, putative, expressed	LOC_Os09g19930	674.346	88.2593	down
	NAD dependent epimerase/dehydratase family protein, putative, expressed	LOC_Os07g40690	132.071	17.4545	down
	carotenoid cleavage dioxygenase, putative	LOC_Os08g28240	204.194	27.9562	down
	glycerol-3-phosphate acyltransferase, putative, expressed	LOC_Os01g63580	396.046	56.0665	down
	glucan endo-1,3-beta-glucosidase-like protein 3 precursor, putative, expressed	LOC_Os05g43690	19.6106	2.8427	down
	serine/threonine-protein kinase, putative, expressed	LOC_Os05g36050	462.651	67.7631	down
	GDSL-like lipase/acylhydrolase, putative, expressed	LOC_Os12g17570	18.6432	2.7522	down
	GDSL-like lipase/acylhydrolase, putative, expressed	LOC_Os02g09620	11.9687	1.81971	down
	cytokinin-O-glucosyltransferase 1, putative, expressed	LOC_Os09g16030	109.94	16.9749	down
	endonuclease/exonuclease/phosphatase family domain containing protein, expressed	LOC_Os03g24610	73.1794	11.38	down
	transferase family protein, putative, expressed	LOC_Os10g11980	15.2224	2.381	down
	serine/threonine-protein kinase, putative, expressed	LOC_Os05g33080	167.33	26.2632	down
	ATROPGEF7/ROPGEF7, putative, expressed	LOC_Os01g62990	39.9921	6.30101	down
	polygalacturonase, putative, expressed	LOC_Os05g50960	59.8183	9.56917	down
	L-ascorbate oxidase homolog precursor, putative, expressed	LOC_Os07g02810	64.5521	10.3568	down
	glycerol-3-phosphate acyltransferase, putative, expressed	LOC_Os05g20100	50.4389	8.12066	down
	FAD dependent oxidoreductase domain containing protein, expressed	LOC_Os09g32290	89.6545	14.467	down
	protein kinase family protein, putative, expressed	LOC_Os01g53840	47.806	7.78581	down
	O-methyltransferase, putative, expressed	LOC_Os10g02840	34.8368	5.78499	down
	tyrosine aminotransferase, putative, expressed	LOC_Os02g20360	935.729	156.457	down
	methyladenine glycosylase, putative, expressed	LOC_Os01g58550	525.415	88.567	down
	cytochrome P450, putative, expressed	LOC_Os09g35940	88.36	14.9287	down
	glycosyl hydrolase family 3 protein, putative	LOC_Os11g18690	20.4345	3.54886	down
	GDSL-like lipase/acylhydrolase, putative, expressed	LOC_Os02g09610	60.1725	10.4927	down
	AMP-binding enzyme, putative, expressed	LOC_Os11g35400	148.172	25.9463	down
	flavin-containing monooxygenase family protein, putative, expressed	LOC_Os03g08410	27.7286	4.89778	down
	cytochrome P450, putative, expressed	LOC_Os02g44654	71.4325	12.6473	down
	glycosyl hydrolases family 16 protein, protein, expressed	LOC_Os04g53950	12.1568	2.19091	down
	glutathione S-transferase, N-terminal domain containing protein, expressed	LOC_Os07g05800	36.9085	6.67216	down
	OsPOP9 - Putative Prolyl Oligopeptidase homologue, expressed	LOC_Os04g47360	1121.12	205.914	down
	transferase family protein, putative, expressed	LOC_Os08g44840	256.208	47.2938	down
	CXE carboxylesterase, putative, expressed	LOC_Os07g34280	905.403	169.493	down
	OsSub31 - Putative Subtilisin homologue, expressed	LOC_Os03g55350	1213.65	228.231	down
	beta-hexosaminidase precursor, putative, expressed	LOC_Os05g34320	185.973	34.9905	down
	endoglucanase, putative, expressed	LOC_Os02g50040	26.4627	5.17833	down
	cytochrome P450, putative, expressed	LOC_Os06g46680	677.718	137.681	down
	aspartic proteinase nepenthesin precursor, putative, expressed	LOC_Os03g08790	1912.75	394.592	down
	3-ketoacyl-CoA synthase, putative, expressed	LOC_Os03g06705	55.3588	11.4251	down
	relA-SpoT like protein RSH4, putative, expressed	LOC_Os05g06940	169.522	35.7692	down
	terpene synthase, putative	LOC_Os03g24680	292.901	61.9328	down
	3-ketoacyl-CoA synthase precursor, putative, expressed	LOC_Os09g19650	22.4929	4.762	down
	GDSL-like lipase/acylhydrolase, putative, expressed	LOC_Os07g47210	66.0089	14.7838	down
	exostosin family protein, putative, expressed	LOC_Os06g46690	70.1306	15.807	down
	transferase family protein, putative, expressed	LOC_Os11g31090	333.641	76.3183	down
	homocysteine S-methyltransferase protein, putative, expressed	LOC_Os10g28630	39.9251	9.14381	down
	monocopper oxidase, putative, expressed	LOC_Os07g32660	346.393	79.5773	down
	STRUBBELIG-RECEPTOR FAMILY 1 precursor, putative, expressed	LOC_Os02g04430	43.5888	10.031	down
	glycerol-3-phosphate acyltransferase, putative, expressed	LOC_Os10g27330	67.1067	15.4448	down
	cytochrome P450, putative, expressed	LOC_Os04g33370	142.528	32.827	down
	ATROPGEF7/ROPGEF7, putative, expressed	LOC_Os02g47420	500.192	116.65	down
	GDSL-like lipase/acylhydrolase, putative, expressed	LOC_Os06g05550	5617.78	1317.19	down
	OsSub61 - Putative Subtilisin homologue, expressed	LOC_Os10g38080	291.508	68.6504	down
	O-methyltransferase, putative, expressed	LOC_Os10g02880	543.539	131.416	down
	pectate lyase precursor, putative, expressed	LOC_Os04g05050	3614.1	892.427	down
	pectinesterase, putative, expressed	LOC_Os01g21034	865.201	213.782	down
	glycosyl hydrolases family 16, putative	LOC_Os06g48170	14.2946	3.54881	down
	GDSL-like lipase/acylhydrolase, putative, expressed	LOC_Os11g31940	35.8146	9.09843	down
	GDSL-like lipase/acylhydrolase, putative, expressed	LOC_Os01g11710	52.6533	13.3896	down
	lectin-like receptor kinase, putative	LOC_Os07g03900	19.5936	4.98833	down
	glycosyl hydrolases family 16, putative, expressed	LOC_Os07g29750	762.545	196.146	down
	pectinesterase, putative, expressed	LOC_Os01g53990	59.5952	15.345	down
	3-ketoacyl-CoA synthase precursor, putative, expressed	LOC_Os10g33370	263.347	68.0254	down
	receptor-like protein kinase like protein, putative, expressed	LOC_Os02g52850	20.561	5.31421	down
	MCM3 - Putative minichromosome maintenance MCM complex subunit 3, expressed	LOC_Os05g39850	21.0532	5.50435	down
	polygalacturonase, putative, expressed	LOC_Os01g44970	134.435	35.425	down
	methyltransferase, putative, expressed	LOC_Os05g01140	455.696	121.041	down
	TAK14, putative, expressed	LOC_Os01g02730	75.5573	20.4511	down
	dehydrogenase, putative, expressed	LOC_Os08g16910	431.432	117.157	down
	oxidoreductase, short chain dehydrogenase/reductase family domain containing family, expressed	LOC_Os01g05840	314.434	85.3984	down
	hydrolase, alpha/beta fold family domain containing protein, expressed	LOC_Os06g04169	506.417	140.578	down
	polygalacturonase, putative, expressed	LOC_Os12g36810	113.806	31.7224	down
	S-adenosyl-L-methionine:benzoic acid/salicylic acid carboxyl methyltransferase, putative, expressed	LOC_Os11g15040	295.433	82.8816	down
	endo-1,3 1,4-beta-D-glucanase precursor, putative, expressed	LOC_Os05g33190	11.8667	3.35872	down
	pectinacetylesterase domain containing protein, expressed	LOC_Os04g51340	307.6	87.2814	down
	GDSL-like lipase/acylhydrolase, putative, expressed	LOC_Os09g04624	84.689	24.3078	down
	glycosyl hydrolase family 10 protein, putative, expressed	LOC_Os05g23924	30.5128	8.77246	down
	GDSL-like lipase/acylhydrolase, putative, expressed	LOC_Os05g11910	1913.42	554.878	down
	polygalacturonase, putative, expressed	LOC_Os05g50260	184.567	54.2104	down
	receptor-like protein kinase, putative, expressed	LOC_Os01g12420	55.3241	16.4225	down
	glycosyl hydrolase family 3 protein, putative, expressed	LOC_Os11g18730	5112.08	1531.38	down
	beta-galactosidase, putative, expressed	LOC_Os03g06940	854.315	256.875	down
	cytochrome P450, putative, expressed	LOC_Os01g63540	63.7416	19.1746	down
	GDSL-like lipase/acylhydrolase, putative, expressed	LOC_Os10g30290	23.606	7.18822	down
	GDSL-like lipase/acylhydrolase, putative, expressed	LOC_Os03g64170	603.89	184.811	down
	GDSL-like lipase/acylhydrolase, putative, expressed	LOC_Os09g04710	548.743	170.571	down
	protein kinase domain containing protein, expressed	LOC_Os01g02750	32.7792	10.2663	down
	O-methyltransferase, putative, expressed	LOC_Os09g17560	1221.98	386.434	down
	beta-galactosidase precursor, putative, expressed	LOC_Os02g12730	1004.95	319.079	down
	Os4bglu16 - monolignol beta-glucoside homologue, expressed	LOC_Os04g43390	272.564	87.9427	down
	OsSCP62 - Putative Serine Carboxypeptidase homologue, expressed	LOC_Os11g27329	597.264	195.757	down
	OsSub45 - Putative Subtilisin homologue, expressed	LOC_Os04g48416	48.9142	16.0512	down
	O-methyltransferase, putative, expressed	LOC_Os12g25490	1574.9	517.017	down
	cinnamoyl-CoA reductase, putative, expressed	LOC_Os08g17500	60.6249	20.0619	down
	transferase family protein, putative, expressed	LOC_Os02g28220	49.5282	16.4678	down
	3-ketoacyl-CoA synthase, putative, expressed	LOC_Os01g34560	76.3594	25.4666	down
	non-lysosomal glucosylceramidase, putative, expressed	LOC_Os08g01940	1565.85	525.266	down
	aspartic proteinase, putative, expressed	LOC_Os01g04710	646.327	217.512	down
	protein kinase domain containing protein, expressed	LOC_Os11g11890	355.205	122.888	down
	oxidoreductase, aldo/keto reductase family protein, putative, expressed	LOC_Os04g37480	344.797	119.321	down
	terpene synthase, putative	LOC_Os04g27720	77.0575	27.0237	down
	OsSub11 - Putative Subtilisin homologue, expressed	LOC_Os01g64860	3238.56	1136.81	down
	OsMan01 - Endo-Beta-Mannanase, expressed	LOC_Os01g47400	658.845	231.291	down
	dihydroflavonol-4-reductase, putative, expressed	LOC_Os09g31514	46.6184	16.3772	down
	cytochrome P450 72A1, putative, expressed	LOC_Os06g09220	73.0585	25.8014	down
	hydrolase, alpha/beta fold family domain containing protein, expressed	LOC_Os10g38860	23.7759	8.49182	down
	kinesin motor domain containing protein, putative, expressed	LOC_Os02g56540	24.5931	8.81774	down
	phosphoesterase family protein, putative, expressed	LOC_Os01g01190	145.154	52.762	down
	cytochrome P450, putative, expressed	LOC_Os08g43390	118.374	43.1293	down
	estradiol 17-beta-dehydrogenase 12, putative, expressed	LOC_Os11g24484	94.1485	35.2713	down
	transferase family protein, putative, expressed	LOC_Os02g28170	564.261	214.253	down
	AMP-binding domain containing protein, expressed	LOC_Os08g04770	58.0684	22.1169	down
	polyprenyl synthetase, putative, expressed	LOC_Os01g50760	1347.18	513.324	down
	STRUBBELIG-RECEPTOR FAMILY 1 precursor, putative, expressed	LOC_Os07g37810	915.407	350.611	down
	protein kinase domain containing protein, expressed	LOC_Os08g18920	135.901	52.1192	down
	oxidoreductase, 2OG-Fe oxygenase family protein	LOC_Os08g15149	68.862	26.4534	down
	glycosyl hydrolases family 17, putative, expressed	LOC_Os01g51570	1900.09	730.926	down
	respiratory burst oxidase, putative, expressed	LOC_Os12g35610	146.253	56.4103	down
	receptor-like protein kinase 2, putative, expressed	LOC_Os09g17630	895.57	349.072	down
	terpene synthase, putative, expressed	LOC_Os04g27790	88.6333	34.6736	down
	glucan endo-1,3-beta-glucosidase precursor, putative, expressed	LOC_Os11g36940	95.5166	37.4443	down
	GDSL-like lipase/acylhydrolase, putative, expressed	LOC_Os01g11700	67.3012	26.4533	down
	laccase precursor protein, putative, expressed	LOC_Os05g38410	548.929	216.407	down
	transferase family protein, putative	LOC_Os10g04400	50.6392	20.1975	down
	pectinesterase, putative, expressed	LOC_Os06g09340	608.443	242.871	down
	glycosyl transferase, family 8, putative, expressed	LOC_Os11g03160	33.5784	13.435	down
	class I glutamine amidotransferase, putative, expressed	LOC_Os03g48060	256.569	102.79	down
	GDSL-like lipase/acylhydrolase, putative, expressed	LOC_Os06g06290	5617.3	2252.65	down
	Os3bglu8 - beta-glucosidase, exo-beta-glucansase, high similarity to Os3bglu7, expressed	LOC_Os03g49610	211.253	84.7289	down
	cysteine synthase, chloroplast/chromoplast precursor, putative, expressed	LOC_Os04g08350	8944.67	3598.48	down
	sphingolipid delta desaturase, putative, expressed	LOC_Os02g42660	46.916	18.9483	down
	MGD2, putative, expressed	LOC_Os08g20420	14.4864	5.87545	down
	glycosyl hydrolases family 16, putative, expressed	LOC_Os06g48180	803.251	327.444	down
	glycosyl hydrolases family 16, putative, expressed	LOC_Os03g63760	408.936	168.235	down
	serine/threonine-protein kinase, putative, expressed	LOC_Os03g03410	1073.64	447.824	down
	PLA IIIA/PLP7, putative, expressed	LOC_Os03g43880	25.6133	10.728	down
	serine/threonine-protein kinase, putative, expressed	LOC_Os01g44110	294.688	124.228	down
	laccase precursor protein, putative, expressed	LOC_Os05g38420	933.849	396.429	down
	beta-amylase, putative, expressed	LOC_Os01g13550	264.963	112.495	down
	uncharacterized glycosyl hydrolase Rv2006/MT2062, putative, expressed	LOC_Os07g43160	20.4571	8.72723	down
	3-ketoacyl-CoA synthase, putative, expressed	LOC_Os02g56860	118.422	50.6797	down
	monocopper oxidase, putative, expressed	LOC_Os06g01490	89.3503	38.3494	down
	lecithine cholesterol acyltransferase, putative	LOC_Os02g37780	79.2303	34.3477	down
	glucan endo-1,3-beta-glucosidase precursor, putative, expressed	LOC_Os07g35480	1378.21	597.916	down
	aspartic proteinase, putative, expressed	LOC_Os09g25570	47.274	20.5236	down
	cinnamoyl CoA reductase, putative, expressed	LOC_Os01g18120	1345.22	584.717	down
	glycerol-3-phosphate acyltransferase, putative, expressed	LOC_Os05g37600	461.442	200.881	down
	ZOS7-13 - C2H2 zinc finger protein, expressed	LOC_Os07g44640	143.7	62.6296	down
	kinesin motor domain containing protein, expressed	LOC_Os01g33040	30.7187	13.3896	down
	oxidoreductase, 2OG-Fe oxygenase family protein, putative, expressed	LOC_Os10g40960	103.209	45.0215	down
	OsSub38 - Putative Subtilisin homologue, expressed	LOC_Os04g03810	263.32	116.46	down
	esterase, putative, expressed	LOC_Os12g02500	51.4799	22.814	down
	serine/threonine-protein kinase, putative, expressed	LOC_Os01g41730	619.09	277.235	down
	cinnamoyl CoA reductase, putative, expressed	LOC_Os09g08720	3655.41	1637.64	down
	oxidoreductase, short chain dehydrogenase/reductase family domain containing protein, expressed	LOC_Os09g17750	143.741	64.4678	down
	serine/threonine-protein kinase, putative, expressed	LOC_Os10g35450	374.411	168.109	down
	OsRhmbd14 - Putative Rhomboid homologue, expressed	LOC_Os08g43320	1414.38	636.356	down
	glycosyl hydrolase family 3 protein, putative, expressed	LOC_Os11g44950	522.273	235.464	down
	terpene synthase family, metal binding domain containing protein, expressed	LOC_Os04g27670	6035.6	2721.2	down
	TKL_IRAK_DUF26-lf.3 - DUF26 kinases have homology to DUF26 containing loci, expressed	LOC_Os05g03920	262.482	118.515	down
	3-ketoacyl-CoA synthase, putative, expressed	LOC_Os02g11070	1795.51	812.35	down
	glycerol-3-phosphate dehydrogenase, putative, expressed	LOC_Os01g71280	1243.98	563.342	down
	conserved hypothetical protein	LOC_Os08g14390	95.6439	43.3919	down
	3-hydroxy-3-methylglutaryl-coenzyme A reductase, putative, expressed	LOC_Os09g31970	2144.93	979.399	down
	Ser/Thr receptor-like kinase, putative, expressed	LOC_Os01g02560	80.5841	36.8101	down
	transferase family protein, putative, expressed	LOC_Os07g36560	140.309	64.2687	down
	transferase family protein, putative, expressed	LOC_Os01g63480	145.5	67.03	down
	CXE carboxylesterase, putative, expressed	LOC_Os08g43430	317.234	146.191	down
	hydrolase, alpha/beta fold family domain containing protein, expressed	LOC_Os10g35540	99.7091	46.09	down
	flavin-containing monooxygenase family protein, putative, expressed	LOC_Os10g40610	62.11	28.8345	down
	glycerol-3-phosphate acyltransferase, putative, expressed	LOC_Os11g45400	1917.4	890.335	down
	fatty acid hydroxylase, putative, expressed	LOC_Os03g56820	95.5853	44.4691	down
	OsSigP3 - Putative Type I Signal Peptidase homologue employs a putative Ser/Lys catalytic dyad, expressed	LOC_Os04g08340	76.4189	35.733	down
	h/ACA ribonucleoprotein complex subunit 4, putative, expressed	LOC_Os07g44190	706.416	331.518	down
	CSLD4 - cellulose synthase-like family D, expressed	LOC_Os12g36890	51.325	24.2988	down
	Cyclopropane-fatty-acyl-phospholipid synthase, putative, expressed	LOC_Os02g47310	1468.5	695.547	down
	glutathione S-transferase, putative, expressed	LOC_Os03g04220	144.708	68.9037	down
	lecithin cholesterol acyltransferase, putative, expressed	LOC_Os02g37770	301.512	143.619	down
	glycosyltransferase, putative, expressed	LOC_Os01g72610	717.104	343.658	down
	flavonol synthase/flavanone 3-hydroxylase, putative, expressed	LOC_Os02g21550	109.037	52.3001	down
	O-methyltransferase, putative, expressed	LOC_Os04g09654	159.865	76.8884	down
	GDSL-like lipase/acylhydrolase, putative, expressed	LOC_Os06g06250	8275.04	3983.12	down
	glycosyltransferase, putative, expressed	LOC_Os01g02910	52.7411	25.4214	down
	OsSCP8 - Putative Serine Carboxypeptidase homologue, expressed	LOC_Os02g42310	1130.6	549.98	down
	hydrolase, alpha/beta fold family protein, putative, expressed	LOC_Os03g03200	824.591	401.49	down
	cytochrome P450 71D6, putative, expressed	LOC_Os06g43510	185.088	90.369	down
	chalcone and stilbene synthases, putative, expressed	LOC_Os07g34190	1241.06	606.23	down
	cytochrome P450, putative, expressed	LOC_Os01g24780	84.7003	41.4274	down
	monocopper oxidase, putative, expressed	LOC_Os06g46500	102.025	49.9192	down
	xylem cysteine proteinase 2 precursor, putative, expressed	LOC_Os02g48450	72.5803	35.6513	down
	terpene synthase, putative, expressed	LOC_Os08g07100	1147.56	564.972	down
	cytochrome P450, putative, expressed	LOC_Os06g43304	376.258	185.889	down
	ATROPGEF7/ROPGEF7, putative, expressed	LOC_Os09g37270	201.315	99.7932	down
	beta-amylase, putative, expressed	LOC_Os10g41550	215.123	106.692	down
	cytidine deaminase, putative, expressed	LOC_Os07g14150	1473.39	731.541	down
	chalcone and stilbene synthases, putative, expressed	LOC_Os07g34260	5191.97	2581.67	down
	galactosyltransferase, putative, expressed	LOC_Os06g46570	164.915	82.1667	down
	pectinacetylesterase domain containing protein, expressed	LOC_Os07g44070	1799.84	897.269	down
	SAM dependent carboxyl methyltransferase, putative, expressed	LOC_Os06g13390	1565.27	781.606	down
Signaling	leucine-rich repeat family protein, putative, expressed	LOC_Os07g05190	13.0211	0	down
	receptor kinase, putative, expressed	LOC_Os11g36190	9.36034	0	down
	Ser/Thr receptor-like kinase, putative, expressed	LOC_Os01g02440	34.9953	1.16786	down
	phototropic-responsive NPH3 family protein, putative, expressed	LOC_Os01g08130	334.422	15.807	down
	phototropic-responsive NPH3 family protein, putative	LOC_Os01g08140	367.463	28.6352	down
	receptor-like protein kinase 2 precursor, putative, expressed	LOC_Os08g14950	74.4122	6.39146	down
	leucine-rich repeat transmembrane protein kinase, putative, expressed	LOC_Os10g38800	60.7941	5.73977	down
	receptor-like protein kinase precursor, putative, expressed	LOC_Os03g21730	183.104	23.8913	down
	BRASSINOSTEROID INSENSITIVE 1-associated receptor kinase 1 precursor, putative, expressed	LOC_Os11g31550	81.9266	11.1535	down
	inactive receptor kinase At2g26730 precursor, putative, expressed	LOC_Os01g04230	47.9459	6.71749	down
	receptor-like protein kinase 2 precursor, putative, expressed	LOC_Os11g36150	484.447	94.4789	down
	leucine-rich repeat receptor protein kinase EXS precursor, putative	LOC_Os05g07820	43.3101	9.84982	down
	receptor-like protein kinase precursor, putative, expressed	LOC_Os01g60670	47.7918	11.5247	down
	G-protein alpha subunit, putative, expressed	LOC_Os10g02814	236.275	60.7018	down
	receptor kinase, putative, expressed	LOC_Os01g05960	49.0502	13.7608	down
	leucine-rich repeat transmembrane protein kinase, putative, expressed	LOC_Os03g03570	134.376	38.7295	down
	receptor-like protein kinase precursor, putative, expressed	LOC_Os05g33690	463.582	136.242	down
	uncharacterized protein At4g06744 precursor, putative	LOC_Os05g09640	34.8254	11.3346	down
	diacylglycerol kinase catalytic domain family protein, expressed	LOC_Os08g15090	79.0491	31.2696	down
	polygalacturonase inhibitor 1 precursor, putative, expressed	LOC_Os06g28480	287.375	115.003	down
	polygalacturonase inhibitor precursor, putative, expressed	LOC_Os05g01444	261.953	107.081	down
	receptor protein kinase TMK1 precursor, putative, expressed	LOC_Os03g50810	433.573	180.548	down
	BTBN13 - Bric-a-Brac, Tramtrack, Broad Complex BTB domain with non-phototropic hypocotyl 3 NPH3 and coiled-coil domains, expressed	LOC_Os04g57800	140.602	59.1083	down
	receptor-like kinase, putative, expressed	LOC_Os06g35200	40.4815	17.3098	down
	OsFBO15 - F-box and other domain containing protein, expressed	LOC_Os11g36450	87.2908	38.0687	down
	inactive receptor kinase At2g26730 precursor, putative, expressed	LOC_Os01g42294	354.348	167.212	down
	phytosulfokine receptor precursor, putative, expressed	LOC_Os02g06090	579.872	284.124	down
Hormone-related	OsSAUR43 - Auxin-responsive SAUR gene family member	LOC_Os09g37390	8.82747	0	down
	auxin responsive protein, putative, expressed	LOC_Os09g37495	7.00606	0.325923	down
	OsSAUR8 - Auxin-responsive SAUR gene family member, expressed	LOC_Os02g24700	95.4077	5.64921	down
	OsSAUR54 - Auxin-responsive SAUR gene family member	LOC_Os09g37490	11.9508	1.25842	down
	OsSAUR53 - Auxin-responsive SAUR gene family member, expressed	LOC_Os09g37480	16.4798	1.81966	down
	GASR5 - Gibberellin-regulated GASA/GAST/Snakin family protein precursor, expressed	LOC_Os05g31280	146.294	22.5784	down
	OsSAUR55 - Auxin-responsive SAUR gene family member, expressed	LOC_Os09g37500	24.2917	3.92001	down
	gibberellin response modulator protein, putative	LOC_Os01g67650	13.827	2.70687	down
	OsSAUR24 - Auxin-responsive SAUR gene family member	LOC_Os06g04590	27.0333	5.45902	down
	OsSAUR37 - Auxin-responsive SAUR gene family member, expressed	LOC_Os09g26590	49.6321	10.4926	down
	OsSAUR22 - Auxin-responsive SAUR gene family member, expressed	LOC_Os04g56680	49.0578	13.8603	down
	gibberellin receptor GID1L2, putative, expressed	LOC_Os07g44910	78.5615	22.7145	down
	OsIAA3 - Auxin-responsive Aux/IAA gene family member, expressed	LOC_Os01g13030	1708.21	504.379	down
	OsIAA7 - Auxin-responsive Aux/IAA gene family member, expressed	LOC_Os02g13520	73.3335	25.0049	down
	jasmonate O-methyltransferase, putative, expressed	LOC_Os06g21820	59.5647	21.0396	down
	ethylene-responsive transcription factor, putative, expressed	LOC_Os04g46220	1062.85	381.383	down
	auxin response factor, putative, expressed	LOC_Os06g09660	197.074	74.1183	down
	GASR7 - Gibberellin-regulated GASA/GAST/Snakin family protein precursor, expressed	LOC_Os06g15620	107.331	45.6279	down
	gibberellin receptor GID1L2, putative	LOC_Os07g34240	218.058	96.8329	down
	auxin efflux carrier component, putative, expressed	LOC_Os02g50960	955.217	439.034	down
	ethylene-responsive transcription factor ERF114, putative, expressed	LOC_Os04g32620	338.121	164.116	down
	OsSAUR57 - Auxin-responsive SAUR gene family member, expressed	LOC_Os12g41600	290.855	144.082	down
Transport-related	LTPL139 - Protease inhibitor/seed storage/LTP family protein precursor, expressed	LOC_Os10g40430	4.60652	0	down
	leucine zipper protein-like, putative, expressed	LOC_Os09g17810	154.754	1.53901	down
	heavy metal-associated domain containing protein, expressed	LOC_Os01g41200	28.0036	1.58434	down
	LTPL76 - Protease inhibitor/seed storage/LTP family protein precursor, expressed	LOC_Os07g07860	52.6289	3.63936	down
	LTPL39 - Protease inhibitor/seed storage/LTP family protein precursor, expressed	LOC_Os01g68589	45.6359	3.40405	down
	MATE domain containing protein, expressed	LOC_Os09g35600	15.3923	1.25842	down
	LTPL138 - Protease inhibitor/seed storage/LTP family protein precursor, expressed	LOC_Os10g40420	746.382	80.8994	down
	LTPL129 - Protease inhibitor/seed storage/LTP family protein precursor, expressed	LOC_Os06g43600	316.067	37.1271	down
	LTPL109 - Protease inhibitor/seed storage/LTP family protein precursor	LOC_Os07g37385	166.243	20.0074	down
	LTPL99 - Protease inhibitor/seed storage/LTP family protein precursor, expressed	LOC_Os03g57980	102.67	12.3666	down
	LTPL147 - Protease inhibitor/seed storage/LTP family protein precursor, expressed	LOC_Os10g40614	38.3946	4.66241	down
	white-brown complex homolog protein, putative, expressed	LOC_Os03g17350	213.429	28.092	down
	peptide transporter PTR2, putative, expressed	LOC_Os02g46460	346.41	47.5021	down
	nucleobase-ascorbate transporter, putative, expressed	LOC_Os03g48810	153.664	24.3983	down
	LTPL100 - Protease inhibitor/seed storage/LTP family protein precursor, expressed	LOC_Os07g07920	220.951	35.28	down
	transporter, monovalent cation:proton antiporter-2 family, putative, expressed	LOC_Os06g21360	42.951	6.86235	down
	heavy metal-associated domain containing protein, expressed	LOC_Os03g64340	13.6022	2.42628	down
	LTPL126 - Protease inhibitor/seed storage/LTP family protein precursor	LOC_Os04g55170	44.7912	8.39233	down
	nodulin MtN3 family protein, putative, expressed	LOC_Os08g42350	123.883	23.9729	down
	LTPL72 - Protease inhibitor/seed storage/LTP family protein precursor, expressed	LOC_Os03g46150	32.166	6.25568	down
	LTPL16 - Protease inhibitor/seed storage/LTP family protein precursor, expressed	LOC_Os01g60740	263.287	53.9388	down
	LTPL113 - Protease inhibitor/seed storage/LTP family protein precursor, expressed	LOC_Os02g44320	9857.64	2027.01	down
	amino acid permease family protein, putative, expressed	LOC_Os01g71720	51.3657	10.9272	down
	permease domain containing protein, putative, expressed	LOC_Os11g24060	42.1592	9.42441	down
	Plant PDR ABC transporter associated domain containing protein, expressed	LOC_Os08g43120	536.365	124.472	down
	ctr copper transporter family protein, putative, expressed	LOC_Os04g33900	308.118	74.1096	down
	transmembrane amino acid transporter protein, putative, expressed	LOC_Os06g12320	55.3836	13.625	down
	LTPL75 - Protease inhibitor/seed storage/LTP family protein precursor, expressed	LOC_Os07g07790	202.761	51.5487	down
	LTPL143 - Protease inhibitor/seed storage/LTP family protein precursor, expressed	LOC_Os10g40480	108.084	30.8351	down
	nucleobase-ascorbate transporter, putative, expressed	LOC_Os02g50820	69.4684	20.8495	down
	white-brown complex homolog protein, putative, expressed	LOC_Os01g61940	116.742	35.3617	down
	LTPL105 - Protease inhibitor/seed storage/LTP family protein precursor, putative	LOC_Os12g29160	2100.4	639.126	down
	aquaporin protein, putative, expressed	LOC_Os04g16450	1716.67	527.058	down
	amino acid transporter, putative, expressed	LOC_Os01g65670	254.002	80.8448	down
	heavy-metal-associated domain-containing protein, putative, expressed	LOC_Os12g05040	334.331	109.145	down
	OsHKT2 3 - Na+ transporter, expressed	LOC_Os06g48810	67.7812	22.8683	down
	LTPL25 - Protease inhibitor/seed storage/LTP family protein precursor, expressed	LOC_Os11g02350	11069	3774.4	down
	amino acid transporter, putative, expressed	LOC_Os04g56470	132.437	45.8634	down
	ABC-2 type transporter domain containing protein, expressed	LOC_Os06g30730	326.788	116.189	down
	LTPL26 - Protease inhibitor/seed storage/LTP family protein precursor, expressed	LOC_Os12g02300	5653.54	2053.4	down
	heavy-metal-associated domain-containing protein, putative, expressed	LOC_Os11g05010	450.747	166.696	down
	white-brown complex homolog protein 11, putative, expressed	LOC_Os09g29660	1974.48	737.598	down
	peptide transporter PTR2, putative, expressed	LOC_Os04g41400	54.5492	20.6684	down
	white-brown complex homolog protein 11, putative, expressed	LOC_Os09g29670	156.762	60.792	down
	LTPL74 - Protease inhibitor/seed storage/LTP family protein precursor, expressed	LOC_Os03g57990	78.1711	30.5093	down
	LTPL86 - Protease inhibitor/seed storage/LTP family protein precursor, expressed	LOC_Os06g49770	83.0781	33.5422	down
	aquaporin protein, putative, expressed	LOC_Os02g13870	1698.54	687.027	down
	heavy-metal-associated domain-containing protein, putative, expressed	LOC_Os01g03490	249.716	103.641	down
	white-brown complex homolog protein, putative	LOC_Os05g02870	87.3378	39.852	down
	SNF7 domain containing protein, putative, expressed	LOC_Os03g43860	28.8378	13.7155	down
	transporter, monovalent cation:proton antiporter-2 family, putative, expressed	LOC_Os08g43690	73.3334	35.1717	down
	MATE efflux family protein, putative, expressed	LOC_Os07g01750	69.3419	33.3157	down
	LTPL83 - Protease inhibitor/seed storage/LTP family protein precursor, putative, expressed	LOC_Os03g58940	2731.37	1324.52	down
	sodium/calcium exchanger protein, putative, expressed	LOC_Os12g42910	165.538	81.9583	down
Others	metallothionein-like protein 3B, putative, expressed	LOC_Os05g11320	49.2164	0	down
	SKP1-like protein 1B, putative, expressed	LOC_Os07g43240	45.8239	0	down
	EARLY flowering protein, putative	LOC_Os08g27870	286.033	0.325923	down
	histone-lysine N-methyltransferase, putative, expressed	LOC_Os08g45130	63.802	0.280646	down
	expansin precursor, putative, expressed	LOC_Os03g25990	259.589	9.46968	down
	expansin precursor, putative, expressed	LOC_Os02g42650	24.7576	1.25842	down
	F-box protein PP2-B1, putative, expressed	LOC_Os04g21130	132.697	10.3115	down
	expansin precursor, putative, expressed	LOC_Os03g44290	11.0675	0.887214	down
	crooked neck, putative, expressed	LOC_Os10g18150	27.3158	2.79743	down
	male sterility protein, putative, expressed	LOC_Os09g39410	1268.57	145.267	down
	formin-like protein 6 precursor, putative, expressed	LOC_Os10g20710	390.327	52.4812	down
	EF hand family protein, putative, expressed	LOC_Os04g58480	80.8517	11.1535	down
	OsWAK90 - OsWAK receptor-like protein kinase, expressed	LOC_Os09g38840	151.483	22.4971	down
	GIL1, putative, expressed	LOC_Os03g61040	40.2905	6.99818	down
	plastocyanin-like domain containing protein, putative, expressed	LOC_Os08g37660	477.338	87.5986	down
	expansin precursor, putative, expressed	LOC_Os10g40730	1591.3	314.389	down
	OsWAK112d - OsWAK receptor-like protein kinase, expressed	LOC_Os10g10130	159.397	33.0892	down
	protein kinase family protein, putative, expressed	LOC_Os03g61010	287.789	60.43	down
	RNA recognition motif containing protein, putative, expressed	LOC_Os03g17760	20.3219	4.29121	down
	microtubule associated protein, putative, expressed	LOC_Os01g49200	27.3054	5.97508	down
	ankyrin, putative, expressed	LOC_Os01g07980	51.7851	11.3798	down
	DUF630/DUF632 domains containing protein, putative, expressed	LOC_Os08g43730	120.108	27.7571	down
	expansin precursor, putative, expressed	LOC_Os03g60720	147.334	34.1033	down
	plastocyanin-like domain containing protein, putative, expressed	LOC_Os08g17160	66.9667	15.8521	down
	cyclin, putative, expressed	LOC_Os08g32540	14.3173	3.54881	down
	no apical meristem protein, putative, expressed	LOC_Os12g03040	106.623	26.4988	down
	ATEB1A-like microtubule associated protein, putative, expressed	LOC_Os10g35580	21.7561	5.41379	down
	zinc finger, C3HC4 type domain containing protein, expressed	LOC_Os03g07790	44.4287	11.2441	down
	RNA recognition motif containing protein, putative, expressed	LOC_Os03g59550	13.1799	3.35872	down
	DNA topoisomerase 2, putative, expressed	LOC_Os02g47150	78.966	20.1977	down
	armadillo/beta-catenin repeat family protein, putative, expressed	LOC_Os06g46995	137.698	35.5427	down
	allergen-related, putative	LOC_Os11g37190	9.51908	2.4715	down
	plastocyanin-like domain containing protein, putative, expressed	LOC_Os02g43660	240.032	64.848	down
	zinc finger, C3HC4 type domain containing protein, expressed	LOC_Os05g28730	257.302	69.7365	down
	histone H3, putative, expressed	LOC_Os06g06460	24.5089	6.71749	down
	ankyrin repeat domain containing protein, expressed	LOC_Os07g32790	55.4744	15.2637	down
	NAC domain transcription factor, putative, expressed	LOC_Os11g03300	179.062	51.0508	down
	PB1 domain containing protein, expressed	LOC_Os11g25780	131.944	38.2044	down
	ubiquitin-conjugating enzyme, putative, expressed	LOC_Os01g16650	23.4888	6.81702	down
	armadillo/beta-catenin repeat family protein, putative, expressed	LOC_Os07g37350	457.279	134.576	down
	rho GDP-dissociation inhibitor 1, putative, expressed	LOC_Os02g48730	43.3884	13.2537	down
	2Fe-2S iron-sulfur cluster binding domain containing protein, expressed	LOC_Os01g64120	52.6448	16.7031	down
	OsWAK91 - OsWAK receptor-like protein kinase, expressed	LOC_Os09g38850	97.4842	31.351	down
	meiosis 5, putative, expressed	LOC_Os06g35970	4171.96	1341.88	down
	DUF630/DUF632 domains containing protein, putative, expressed	LOC_Os10g41310	223.059	72.0359	down
	WD domain, G-beta repeat domain containing protein, expressed	LOC_Os01g09020	652.253	212.569	down
	cyclin, putative, expressed	LOC_Os01g59120	46.2349	15.0735	down
	growth-regulating factor, putative, expressed	LOC_Os03g51970	15.8176	5.17842	down
	OsWAK80 - OsWAK receptor-like protein kinase, expressed	LOC_Os09g29510	75.7632	24.869	down
	X8 domain containing protein, expressed	LOC_Os03g54910	94.0456	31.8672	down
	WD domain, G-beta repeat domain containing protein, expressed	LOC_Os05g30010	3287.74	1129.15	down
	transcriptional corepressor LEUNIG, putative, expressed	LOC_Os01g08190	29.1221	10.0309	down
	ankyrin homolog precursor, putative, expressed	LOC_Os01g61330	167.493	58.031	down
	expansin precursor, putative, expressed	LOC_Os05g39990	651.365	228.946	down
	expansin precursor, putative, expressed	LOC_Os06g50960	234.262	84.4029	down
	IQ calmodulin-binding motif family protein, putative, expressed	LOC_Os03g06570	269.887	99.5126	down
	plastocyanin-like domain containing protein, putative, expressed	LOC_Os08g04350	126.281	46.6781	down
	TKL_IRAK_DUF26-lc.18 - DUF26 kinases have homology to DUF26 containing loci, expressed	LOC_Os07g35410	96.243	35.9775	down
	ankyrin repeat domain containing protein, expressed	LOC_Os04g41280	32.5703	12.6383	down
	DUF623 domain containing protein, expressed	LOC_Os01g60810	303.297	118.696	down
	no apical meristem protein, putative, expressed	LOC_Os08g01330	28.2511	11.1082	down
	sex determination protein tasselseed-2, putative, expressed	LOC_Os07g46920	2026.67	799.116	down
	expansin precursor, putative, expressed	LOC_Os10g40720	4098.05	1618.05	down
	plastocyanin-like domain containing protein, putative	LOC_Os03g59280	67.6167	26.9061	down
	zinc finger, C3HC4 type domain containing protein, expressed	LOC_Os12g04590	19.4056	7.83104	down
	protein binding protein, putative, expressed	LOC_Os04g32980	303	125.242	down
	slTCP3, putative, expressed	LOC_Os01g55100	125.824	52.1102	down
	no apical meristem protein, putative, expressed	LOC_Os02g56600	259.005	107.986	down
	EMB3013, putative, expressed	LOC_Os01g15480	38.4939	16.5673	down
	LRP1, putative, expressed	LOC_Os01g72490	163.087	72.1536	down
	expansin precursor, putative, expressed	LOC_Os10g40700	851.432	378.26	down
	thymidylate kinase, putative, expressed	LOC_Os07g44630	43.0843	19.1746	down
	tetratricopeptide repeat domain containing protein, expressed	LOC_Os05g43040	476.095	213.192	down
	growth regulator related protein, putative, expressed	LOC_Os04g47520	1477.64	684.419	down
	hypersensitive-induced response protein, putative, expressed	LOC_Os08g30790	1058.92	491.025	down
	cyclin, putative, expressed	LOC_Os05g33040	362.068	169.448	down
	spotted leaf 11, putative, expressed	LOC_Os07g39590	348.477	164.578	down
	remorin family protein, putative, expressed	LOC_Os04g52920	37.0806	17.9162	down
	DUF260 domain containing protein, putative, expressed	LOC_Os01g66590	86.1533	41.8439	down
	chromosome segregation protein, putative, expressed	LOC_Os01g67740	30.8708	15.2093	down
	plastocyanin-like domain containing protein, putative, expressed	LOC_Os03g50160	84.6722	42.0341	down
Unknown	hypothetical protein	LOC_Os08g42520	128.556	0	down
	expressed protein	LOC_Os08g35305	69.4827	0	down
	conserved hypothetical protein	LOC_Os09g17690	31.2043	0	down
	expressed protein	LOC_Os07g05024	24.2407	0	down
	expressed protein	LOC_Os01g12330	20.8841	0	down
	hypothetical protein	LOC_Os12g33400	13.9706	0	down
	expressed protein	LOC_Os01g02490	8.52143	0	down
	expressed protein	LOC_Os06g40809	8.29662	0	down
	conserved hypothetical protein	LOC_Os04g06910	7.87428	0	down
	conserved hypothetical protein	LOC_Os01g14710	6.11521	0	down
	hypothetical protein	LOC_Os06g04734	6.01599	0	down
	expressed protein	LOC_Os04g06810	5.69954	0	down
	hypothetical protein	LOC_Os06g03630	5.20638	0	down
	conserved hypothetical protein	LOC_Os04g06500	43.838	0.325923	down
	hypothetical protein	LOC_Os06g17130	39.1976	0.325923	down
	expressed protein	LOC_Os08g31910	565.609	5.54953	down
	conserved hypothetical protein	LOC_Os04g07130	48.2463	0.606569	down
	expressed protein	LOC_Os07g45439	67.6424	0.887214	down
	hypothetical protein	LOC_Os12g39250	36.9378	0.561291	down
	expressed protein	LOC_Os04g06590	232.431	4.24598	down
	SEC14 cytosolic factor family protein, putative, expressed	LOC_Os03g11950	49.8921	0.932492	down
	expressed protein	LOC_Os01g05380	14.648	0.280646	down
	plant-specific domain TIGR01615 family protein, expressed	LOC_Os11g25040	28.0442	0.606569	down
	hypothetical protein	LOC_Os12g22010	12.9438	0.280646	down
	expressed protein	LOC_Os02g15704	10.9399	0.280646	down
	conserved hypothetical protein	LOC_Os08g31880	12.289	0.325923	down
	expressed protein	LOC_Os01g05540	37.3761	1.16786	down
	OsFBX282 - F-box domain containing protein, expressed	LOC_Os08g16860	7.83366	0.280646	down
	expressed protein	LOC_Os08g06540	40.6761	1.49378	down
	conserved hypothetical protein	LOC_Os06g30210	8.22003	0.325923	down
	hypothetical protein	LOC_Os06g21900	6.1039	0.280646	down
	expressed protein	LOC_Os02g51720	22.1983	1.21314	down
	expressed protein	LOC_Os06g46160	25.175	1.40323	down
	expressed protein	LOC_Os01g72700	353.332	19.917	down
	plant protein of unknown function domain containing protein, expressed	LOC_Os05g04020	11.1525	0.651847	down
	expressed protein	LOC_Os10g38020	34.9833	2.05507	down
	conserved hypothetical protein	LOC_Os10g11520	16.2559	0.97777	down
	Ser/Thr-rich protein T10 in DGCR region, putative, expressed	LOC_Os09g15480	628.376	39.1549	down
	expressed protein	LOC_Os04g53730	8.74624	0.561291	down
	expressed protein	LOC_Os12g14220	21.1759	1.53906	down
	expressed protein	LOC_Os11g37100	15.9025	1.16786	down
	hypothetical protein	LOC_Os08g22604	27.7579	2.14558	down
	fibroin heavy chain precursor, putative, expressed	LOC_Os12g39130	7.61259	0.606569	down
	BBTI8 - Bowman-Birk type bran trypsin inhibitor precursor, expressed	LOC_Os01g03680	125.679	10.031	down
	hypothetical protein	LOC_Os04g07260	25.7581	2.1003	down
	carboxyl-terminal peptidase, putative, expressed	LOC_Os06g28000	75.3693	6.25568	down
	expressed protein	LOC_Os01g04250	18.3154	1.53906	down
	expressed protein	LOC_Os07g36930	13.588	1.21314	down
	expressed protein	LOC_Os07g37850	112.168	10.2119	down
	DUF623 domain containing protein, expressed	LOC_Os01g53160	50.0762	4.57191	down
	expressed protein	LOC_Os04g07110	30.5656	2.79748	down
	phytosulfokines precursor, putative	LOC_Os03g47230	9.67679	0.887214	down
	secretory protein, putative, expressed	LOC_Os05g50500	21.7523	2.19091	down
	POEI14 - Pollen Ole e I allergen and extensin family protein precursor, expressed	LOC_Os10g05990	2068.21	222.309	down
	conserved hypothetical protein	LOC_Os05g12580	11.1307	1.21314	down
	expressed protein	LOC_Os07g45510	45.6284	5.17847	down
	DNA binding protein, putative	LOC_Os01g04210	15.8033	1.81971	down
	expressed protein	LOC_Os01g08150	27.3422	3.26821	down
	conserved hypothetical protein	LOC_Os06g50630	172.034	20.6684	down
	classical arabinogalactan protein 26 precursor, putative, expressed	LOC_Os01g71170	115.832	14.467	down
	expressed protein	LOC_Os02g56490	16.9399	2.14563	down
	expressed protein	LOC_Os06g50780	155.315	19.917	down
	POEI12 - Pollen Ole e I allergen and extensin family protein precursor, expressed	LOC_Os10g05970	5054.17	652.57	down
	hypothetical protein	LOC_Os01g44100	25.2968	3.31349	down
	POEI3 - Pollen Ole e I allergen and extensin family protein precursor, expressed	LOC_Os10g05750	682.006	89.9434	down
	expressed protein	LOC_Os12g17530	10.9758	1.44851	down
	BBTI3 - Bowman-Birk type bran trypsin inhibitor precursor, expressed	LOC_Os01g03330	550.975	72.8239	down
	POEI13 - Pollen Ole e I allergen and extensin family protein precursor, expressed	LOC_Os10g05980	3745	505.04	down
	collagen triple helix repeat, putative, expressed	LOC_Os04g44120	31.2525	4.24593	down
	expressed protein	LOC_Os06g36810	23.092	3.26821	down
	zinc finger family protein, putative	LOC_Os10g40584	23.2838	3.31349	down
	expressed protein	LOC_Os09g27590	62.5058	9.00788	down
	fasciclin domain containing protein, expressed	LOC_Os02g20540	1210.55	175.397	down
	hypothetical protein	LOC_Os07g45520	18.8342	2.79743	down
	hypothetical protein	LOC_Os08g31790	13.518	2.05507	down
	expressed protein	LOC_Os01g20730	84.3157	12.8647	down
	expressed protein	LOC_Os02g30240	96.8335	15.0735	down
	expressed protein	LOC_Os08g34320	229.975	36.3937	down
	BTBN25 - Bric-a-Brac, Tramtrack, Broad Complex BTB domain with non-phototropic hypocotyl 3 NPH3 and coiled-coil domains, expressed	LOC_Os12g41910	53.9949	8.58242	down
	kelch repeat-containing protein, putative, expressed	LOC_Os07g35610	7.91025	1.25842	down
	expressed protein	LOC_Os04g31400	120.748	19.7811	down
	expressed protein	LOC_Os05g31470	31.0257	5.08787	down
	OsFBD9 - F-box and FBD domain containing protein, expressed	LOC_Os04g13160	20.3173	3.35872	down
	expressed protein	LOC_Os08g38760	16.4807	2.75215	down
	carboxyl-terminal proteinase, putative, expressed	LOC_Os01g07570	353.869	59.244	down
	expressed protein	LOC_Os07g44920	305.417	51.3588	down
	conserved hypothetical protein	LOC_Os06g50450	463.136	78.1558	down
	expressed protein	LOC_Os11g26990	95.1195	16.1509	down
	expressed protein	LOC_Os04g52880	304.086	51.8839	down
	lysine-rich arabinogalactan protein 19 precursor, putative, expressed	LOC_Os03g56944	45.1126	7.8853	down
	expressed protein	LOC_Os02g21640	12.1529	2.14558	down
	glyoxal oxidase-related, putative, expressed	LOC_Os03g15320	61.5724	11.0539	down
	DUF623 domain containing protein, expressed	LOC_Os02g45620	55.308	10.1668	down
	expressed protein	LOC_Os04g43230	16.6904	3.07812	down
	expressed protein	LOC_Os03g61490	811.549	151.197	down
	expressed protein	LOC_Os07g45384	57.7454	10.8276	down
	expressed protein	LOC_Os11g42890	16.4024	3.07812	down
	expressed protein	LOC_Os07g49140	166.385	31.6496	down
	expressed protein	LOC_Os02g36500	70.5787	13.6702	down
	hypothetical protein	LOC_Os03g03010	44.5589	8.68196	down
	expressed protein	LOC_Os07g45210	18.578	3.63941	down
	expressed protein	LOC_Os03g47190	30.5911	6.20142	down
	jp18, putative	LOC_Os06g08100	35.396	7.27878	down
	expressed protein	LOC_Os01g05510	275.212	57.2793	down
	hypothetical protein	LOC_Os01g40950	23.0475	4.89783	down
	WW domain containing protein, expressed	LOC_Os12g13100	89.0045	19.1294	down
	expressed protein	LOC_Os07g46060	116.984	25.1587	down
	hypothetical protein	LOC_Os02g53900	21.1571	4.57186	down
	RALFL37 - Rapid ALkalinization Factor RALF family protein precursor, expressed	LOC_Os04g31410	1783.39	385.475	down
	DJ-1 family protein, putative, expressed	LOC_Os01g11860	951.617	207.635	down
	expressed protein	LOC_Os02g16500	34.8217	7.6047	down
	expressed protein	LOC_Os03g56070	13.2678	2.98752	down
	OsFBX151 - F-box domain containing protein	LOC_Os04g50200	17.3526	4.01056	down
	expressed protein	LOC_Os03g19080	18.2058	4.24598	down
	expressed protein	LOC_Os07g26550	20.1859	4.71667	down
	expressed protein	LOC_Os06g44930	36.4598	8.58247	down
	expressed protein	LOC_Os08g37300	468.473	111.291	down
	kelch repeat protein, putative, expressed	LOC_Os12g35350	393.493	93.5104	down
	expressed protein	LOC_Os06g17490	98.6039	24.0725	down
	expressed protein	LOC_Os07g37820	39.5792	9.71408	down
	expressed protein	LOC_Os01g55000	708.101	173.803	down
	expressed protein	LOC_Os06g50539	295.865	72.8871	down
	ATOFP18/OFP18, putative, expressed	LOC_Os08g01190	9.91585	2.4715	down
	expressed protein	LOC_Os07g37700	112.272	28.083	down
	expressed protein	LOC_Os06g02370	2207.56	558.346	down
	expressed protein	LOC_Os11g14070	13.2234	3.35872	down
	ARGOS, putative, expressed	LOC_Os12g10750	388.321	99.3407	down
	expressed protein	LOC_Os03g59300	40.8963	10.5017	down
	expressed protein	LOC_Os03g32420	136.275	35.1626	down
	expressed protein	LOC_Os09g20940	19.9933	5.17842	down
	expressed protein	LOC_Os02g47130	86.3526	22.4066	down
	expressed protein	LOC_Os09g17660	19.2025	4.98838	down
	expressed protein	LOC_Os06g50670	261.736	69.0216	down
	BBTI4 - Bowman-Birk type bran trypsin inhibitor precursor, expressed	LOC_Os01g03340	3201.8	854.864	down
	expressed protein	LOC_Os11g36400	26.2671	7.04336	down
	DUF567 domain containing protein, putative, expressed	LOC_Os12g02720	175.928	47.1761	down
	UPF0041 domain containing protein, putative, expressed	LOC_Os08g31830	43.2683	11.7601	down
	expressed protein	LOC_Os08g28560	21.5531	5.87555	down
	uncharacterized protein At4g06744 precursor, putative, expressed	LOC_Os02g40260	2788.59	770.137	down
	plant-specific domain TIGR01589 family protein	LOC_Os03g17200	8.73118	2.42623	down
	expressed protein	LOC_Os02g15670	54.0647	15.0735	down
	expressed protein	LOC_Os08g17000	18.5553	5.2237	down
	expressed protein	LOC_Os03g17960	28.5373	8.06646	down
	X8 domain containing protein, expressed	LOC_Os02g29980	44.7347	12.7378	down
	conserved hypothetical protein	LOC_Os08g07670	27.1278	7.74053	down
	NHL repeat-containing protein, putative, expressed	LOC_Os02g49770	81.0922	23.1853	down
	expressed protein	LOC_Os07g45570	2636.79	764.459	down
	expressed protein	LOC_Os11g11980	550.805	160.033	down
	NHL repeat-containing protein, putative, expressed	LOC_Os08g31970	245.493	71.6107	down
	expressed protein	LOC_Os07g39860	143.865	42.0882	down
	uncharacterized PE-PGRS family protein PE_PGRS54 precursor, putative	LOC_Os07g04940	74.1863	21.8814	down
	expressed protein	LOC_Os04g50960	22.7584	6.71749	down
	expressed protein	LOC_Os01g05180	22.5326	6.67221	down
	fibroin heavy chain precursor, putative	LOC_Os04g46110	616.324	184.07	down
	plant protein of unknown function domain containing protein, expressed	LOC_Os05g03972	30.273	9.09838	down
	app1, putative, expressed	LOC_Os07g04960	12.4033	3.72992	down
	DUF623 domain containing protein, expressed	LOC_Os01g43610	98.687	29.8483	down
	expressed protein	LOC_Os06g46990	30.8302	9.33385	down
	expressed protein	LOC_Os12g12950	37.4423	11.3889	down
	expressed protein	LOC_Os01g39600	142.127	43.3466	down
	expressed protein	LOC_Os01g07240	353.261	109.336	down
	ATOFP18/OFP18, putative, expressed	LOC_Os05g36990	163.758	51.3498	down
	uncharacterized UPF0114 domain containing protein, expressed	LOC_Os06g49640	637.112	200.302	down
	expressed protein	LOC_Os05g37030	25.1674	7.93057	down
	expressed protein	LOC_Os07g37360	31.9893	10.1216	down
	expressed protein	LOC_Os06g50742	287.555	91.0659	down
	conserved hypothetical protein	LOC_Os03g15330	40.455	12.8737	down
	hypothetical protein	LOC_Os09g07154	20.0281	6.43679	down
	expressed protein	LOC_Os04g36670	115.963	37.3172	down
	expressed protein	LOC_Os03g02300	38.5335	12.4482	down
	AWPM-19-like membrane family protein, putative, expressed	LOC_Os02g49860	56.0127	18.1064	down
	hypothetical protein	LOC_Os04g27330	86.0863	27.9019	down
	expressed protein	LOC_Os02g40410	161.304	52.3453	down
	expressed protein	LOC_Os02g43900	148.593	48.6067	down
	expressed protein	LOC_Os02g50810	912.835	299.914	down
	expressed protein	LOC_Os06g50818	272.424	89.572	down
	expressed protein	LOC_Os12g39160	99.6025	33.0804	down
	expressed protein	LOC_Os07g33650	1551.11	516.286	down
	expressed protein	LOC_Os09g28580	91.3493	30.853	down
	carboxyl-terminal peptidase, putative, expressed	LOC_Os07g38590	2250.42	761.996	down
	expressed protein	LOC_Os06g50706	281.975	95.8729	down
	expressed protein	LOC_Os03g63660	61.7435	21.0938	down
	igA FC receptor precursor, putative, expressed	LOC_Os07g40870	74.791	25.892	down
	proline-rich family protein, putative, expressed	LOC_Os07g44830	82.1703	28.4541	down
	PIII4 - Proteinase inhibitor II family protein precursor, expressed	LOC_Os03g52370	78.1098	27.2048	down
	cellulase, putative, expressed	LOC_Os10g22520	1460.7	508.987	down
	RALFL22 - Rapid ALkalinization Factor RALF family protein precursor, expressed	LOC_Os04g31550	437.93	154.293	down
	hypothetical protein	LOC_Os02g42720	65.1701	23.3753	down
	DUF623 domain containing protein, expressed	LOC_Os04g48830	149.71	53.9209	down
	membrane protein, putative, expressed	LOC_Os08g29760	268.314	96.9323	down
	WW domain containing protein, expressed	LOC_Os11g18940	366.28	132.494	down
	DUF567 domain containing protein, putative, expressed	LOC_Os11g02750	111.656	40.6397	down
	expressed protein	LOC_Os02g44880	336.033	122.571	down
	membrane associated DUF588 domain containing protein, putative, expressed	LOC_Os05g15630	195.049	71.3209	down
	MFS18 protein precursor, putative, expressed	LOC_Os01g14850	36.3417	13.3444	down
	POEI15 - Pollen Ole e I allergen and extensin family protein precursor, expressed	LOC_Os10g06000	2361.38	869.449	down
	ternary complex factor MIP1, putative, expressed	LOC_Os03g55890	225.516	83.1895	down
	expressed protein	LOC_Os06g50490	1307.54	482.996	down
	hypothetical protein	LOC_Os04g31820	41.3336	15.3	down
	expressed protein	LOC_Os01g55190	144.987	53.7034	down
	expressed protein	LOC_Os03g47210	30.3303	11.244	down
	ternary complex factor MIP1, putative, expressed	LOC_Os09g32010	531.568	197.422	down
	expressed protein	LOC_Os01g12640	164.327	61.3444	down
	proline-rich family protein, putative, expressed	LOC_Os03g24940	453.711	169.403	down
	expressed protein	LOC_Os12g17950	77.4487	28.9248	down
	expressed protein	LOC_Os05g08620	60.0306	22.4429	down
	carboxyl-terminal peptidase, putative, expressed	LOC_Os07g10530	75.87	28.4631	down
	expressed protein	LOC_Os01g72290	1872.54	702.708	down
	expressed protein	LOC_Os03g24730	101.781	38.2045	down
	expressed protein	LOC_Os01g55160	16.1303	6.11087	down
	KIP1, putative, expressed	LOC_Os03g01980	41.8504	15.9518	down
	ARGOS, putative, expressed	LOC_Os11g14190	422.209	161.083	down
	expressed protein	LOC_Os01g10640	65.3325	24.9507	down
	ARGOS, putative, expressed	LOC_Os01g66530	111.437	42.93	down
	RALFL44 - Rapid ALkalinization Factor RALF family protein precursor, expressed	LOC_Os12g38330	45.2052	17.4544	down
	fasciclin domain containing protein, expressed	LOC_Os01g47780	643.385	248.881	down
	SAP domain containing protein, expressed	LOC_Os12g06980	66.0298	25.5661	down
	SCP-like extracellular protein, expressed	LOC_Os07g03368	549.681	213.565	down
	SCP-like extracellular protein, expressed	LOC_Os07g03458	626.842	243.775	down
	expressed protein	LOC_Os11g02740	26.834	10.5469	down
	hypothetical protein	LOC_Os05g33680	31.6465	12.4572	down
	hypothetical protein	LOC_Os07g18590	27.006	10.6374	down
	expressed protein	LOC_Os08g29615	216.756	86.0871	down
	expressed protein	LOC_Os11g35080	267.539	106.493	down
	nodulation protein-related, putative, expressed	LOC_Os07g44960	129.978	51.7932	down
	expressed protein	LOC_Os02g15540	468.098	187.021	down
	expressed protein	LOC_Os01g06050	43.4205	17.3549	down
	hypothetical protein	LOC_Os07g45760	74.9858	29.9931	down
	expressed protein	LOC_Os11g47730	585.333	234.359	down
	acidic leucine-rich nuclear phosphoprotein 32-related protein 2, putative, expressed	LOC_Os03g46600	99.6808	40.0696	down
	expressed protein	LOC_Os11g05180	38.1158	15.3905	down
	GEM, putative	LOC_Os02g42430	26.5062	10.728	down
	expressed protein	LOC_Os12g34350	269.597	109.598	down
	expressed protein	LOC_Os02g03790	475.537	193.322	down
	expressed protein	LOC_Os12g25180	299.445	121.855	down
	brevis radix, putative, expressed	LOC_Os09g27230	66.5955	27.1052	down
	expressed protein	LOC_Os09g33920	284.398	116.596	down
	expressed protein	LOC_Os05g08830	182.289	75.2501	down
	expressed protein	LOC_Os03g37810	30.3436	12.593	down
	GCRP10 - Glycine and cysteine rich family protein precursor, expressed	LOC_Os05g28780	36.2332	15.0735	down
	SCP-like extracellular protein, expressed	LOC_Os07g03279	683.651	284.496	down
	integral membrane protein TIGR01569 containing protein, expressed	LOC_Os11g42960	240.025	99.9382	down
	expressed protein	LOC_Os08g05660	1066.77	445.344	down
	uncharacterized protein At4g06744 precursor, putative, expressed	LOC_Os05g08770	257.026	107.398	down
	BBTI5 - Bowman-Birk type bran trypsin inhibitor precursor, expressed	LOC_Os01g03360	1113.78	469.19	down
	expressed protein	LOC_Os01g01670	285.231	120.86	down
	expressed protein	LOC_Os03g01580	400.118	169.783	down
	NHL repeat-containing protein, putative, expressed	LOC_Os06g15820	46.747	19.8807	down
	expressed protein	LOC_Os03g20450	105.936	45.3021	down
	expressed protein	LOC_Os08g05350	57.2389	24.4979	down
	VQ domain containing protein, putative, expressed	LOC_Os03g47280	184.227	79.0161	down
	expressed protein	LOC_Os12g08030	192.209	82.4562	down
	expressed protein	LOC_Os02g55600	103.701	44.5871	down
	expressed protein	LOC_Os04g39320	63.1615	27.25	down
	hypothetical protein	LOC_Os04g59050	18.8568	8.16589	down
	hypothetical protein	LOC_Os01g09340	21.7825	9.46959	down
	expressed protein	LOC_Os03g22820	240.12	104.899	down
	expressed protein	LOC_Os07g39850	93.8584	41.1378	down
	expressed protein	LOC_Os03g30840	60.5806	27.0237	down
	anthranilate phosphoribosyltransferase, putative, expressed	LOC_Os05g35480	69.5648	31.2696	down
	DUF538 domain containing protein, putative, expressed	LOC_Os03g11210	127.116	57.6324	down
	expressed protein	LOC_Os08g05340	128.884	58.6464	down
	Leucine Rich Repeat family protein, expressed	LOC_Os02g34490	65.1767	29.7216	down
	membrane associated DUF588 domain containing protein, putative, expressed	LOC_Os06g44610	1192.04	545.228	down
	SWI/SNF-related matrix-associated actin-dependent regulator of chromatin subfamily A, putative, expressed	LOC_Os07g44800	122.008	55.8944	down
	expressed protein	LOC_Os10g41060	622.894	286.623	down
	DUF581 domain containing protein	LOC_Os04g49670	288.019	132.964	down
	expressed protein	LOC_Os06g47770	120.831	55.8401	down
	membrane associated DUF588 domain containing protein, putative, expressed	LOC_Os03g10030	1006.72	467.171	down
	tetraspanin family protein, putative, expressed	LOC_Os06g37510	44.3991	20.6322	down
	expressed protein	LOC_Os01g04590	399.255	185.698	down
	proline-rich protein, putative, expressed	LOC_Os07g48390	378.979	176.673	down
	plant protein of unknown function DUF869 domain containing protein, expressed	LOC_Os04g55570	141.24	65.9164	down
	expressed protein	LOC_Os01g04390	49.2465	23.0131	down
	conserved hypothetical protein	LOC_Os01g72620	91.9661	43.1655	down
	expressed protein	LOC_Os09g15780	44.3369	20.8132	down
	acanthoscurrin-1 precursor, putative, expressed	LOC_Os07g09620	90.1947	42.3509	down
	jacalin-like lectin domain containing protein, expressed	LOC_Os01g24710	781.193	366.817	down
	DUF581 domain containing protein, expressed	LOC_Os01g41010	1629.17	767.627	down
	expressed protein	LOC_Os01g58130	102.588	48.3892	down
	expressed protein	LOC_Os02g01380	285.828	135.327	down
	expressed protein	LOC_Os01g46260	32.7972	15.5804	down
	conserved hypothetical protein	LOC_Os04g54310	141.642	67.4188	down
	adhesive/proline-rich protein, putative	LOC_Os01g57004	164.321	78.4279	down
	expressed protein	LOC_Os05g49040	66.3121	31.7313	down
	peptide-N4-asparagine amidase A, putative	LOC_Os01g10960	80.6873	38.6662	down
	expressed protein	LOC_Os02g43300	156.968	75.3044	down
	expressed protein	LOC_Os01g21310	112.292	53.8845	down
	tetraspanin family protein, putative, expressed	LOC_Os06g44310	83.5299	40.1238	down
	expressed protein	LOC_Os11g20360	347.415	166.995	down
	expressed protein	LOC_Os04g07920	27.8354	13.3896	down
	expressed protein	LOC_Os01g29180	106.714	51.4673	down
	expressed protein	LOC_Os04g41810	293.058	142.017	down
	expressed protein	LOC_Os03g22040	107.523	52.1192	down
	DUF581 domain containing protein, expressed	LOC_Os04g49680	118.328	57.3882	down
	expressed protein	LOC_Os07g44700	32.6838	15.8611	down
	POEI49 - Pollen Ole e I allergen and extensin family protein precursor, expressed	LOC_Os07g47750	163.736	79.623	down
	hypothetical protein	LOC_Os04g52430	70.1345	34.1938	down
	hypothetical protein	LOC_Os07g38630	92.1012	45.0126	down
	expressed protein	LOC_Os01g50970	92.4045	45.447	down
	expressed protein	LOC_Os12g40010	97.5155	48.1991	down
	expressed protein	LOC_Os02g23826	55.8324	27.6212	down
	expressed protein	LOC_Os02g54974	91.8576	45.5012	down
	expressed protein	LOC_Os08g09170	217.925	108.041	down
	expressed protein	LOC_Os02g11859	612.584	304.322	down
	expressed protein	LOC_Os01g68598	243.002	120.951	down
